# Supplementary material for: Adverse events following the first dose of Covishield (ChAdOx1 nCoV-19) vaccination among health workers in selected districts of central and western Nepal: A cross-sectional study
Source: PLoS One. 2021 Dec 21;16(12):e0260638. doi: 10.1371/journal.pone.0260638 (PMC8691599; doi:10.1371/journal.pone.0260638)
Supplement: S1 File — (XLSX) [file pone.0260638.s001.xlsx]

## Sheet: COVID-19 Questionnaire versi...
Age	AgeDistribution	Gender	District	Professions	Comordities	Comordities/Hypertension	Comordities/Diabetes	Comordities/COPD	Comordities/Thyroid Disorders	Comordities/Others:	OtherComordities	Did you develop any adverse reactions after taking Covishield vaccine?	What type of reactions did you develop?	What type of reactions did you develop?/Local	What type of reactions did you develop?/Systemic	If yes, what local reactions did you develop?	If yes, what local reactions did you develop?/Injection Site Pain	If yes, what local reactions did you develop?/Injection Site Tenderness	If yes, what local reactions did you develop?/Injection Site Swelling	If yes, what local reactions did you develop?/Others	If yes, what other local reactions did you develop?	Categories of reactions	FourCategory	How early did the local reactions appear?	How long did the local reactions last?	If yes, what systemic reactions did you develop?	If yes, ?/Fever	If yes, ?/Chills	If yes, ?/Myalgia/Bodyache	If yes, ?/Fatigue	If yes, ?/Drowsiness	If yes, ?/Dizziness	If yes, ?/Headache	If yes, ?/Rashes	If yes, ?/SOB	If yes, ?/Vomiting	If yes, ?/Diarrhoea	If yes, ?/Convulsions	If yes, ?/Fainting attack	If yes, ?/Irritable Mood	If yes, ?/Anxiety	How early did the systemic reactions appear?	For how long did the systemic reactions last?	Leave from your job due to reactions following immunization?	Any medications for the reactions?	If yes, what did you take?	If yes, ? /Paracetamol	If yes, ? /Ibuprofen	If yes, ? /Flexon
40	2	2	Bara	FCHV	0	0	0	0	0	0	0	1	3	1	1	Injection Site Tenderness	0	1	0	0	0	6	4	Within few hours (<12H)	2 D	Fever Chills Myalgia/Bodyache Dizzinesss Headache Irritable Mood	1	1	1	0	0	1	1	0	0	1	0	0	0	1	0	Within few hours (<12 H)	<1 D	0	1	Paracetamol	1	0	0
35	2	2	Bara	Nurse	0	0	0	0	0	0	0	1	3	1	1	Injection Site Pain Injection Site Tenderness	1	1	0	0	0	5	4	12- 24 H	3 D	Fever Chills Myalgia/Bodyache	1	1	1	0	0	0	0	0	0	0	0	0	0	0	0	Within few hours (<12 H)	<1 D	0	0	0	0	0	0
58	3	2	Bara	FCHV	1	1	0	0	0	0	0	0	0	0	0	0	0	0	0	0	0	0	0	0	0	0	0	0	0	0	0	0	0	0	0	0	0	0	0	0	0	0	0	0	0	0	0	0	0
28	1	2	Syangja	Paramedic	0	0	0	0	0	0	0	1	1	1	0	Injection Site Pain Injection Site Tenderness	1	1	0	0	0	2	2	12- 24 H	2 D	0	0	0	0		0	0	0	0	0	0	0	0	0	0	0	0	0	0	0	0	0	0	0
20	1	2	Syangja	Nurse	0	0	0	0	0	0	0	1	2	0	1	0	0	0	0	0	0	4	4	0	0	Fever Chills Myalgia/Bodyache Headache	1	1	1	0	0	0	1	0	0	0	0	0	0	0	0	Within few hours (<12 H)	<1 D	1	0	0	0	0	0
28	1	2	Syangja	Doctor	0	0	0	0	0	0	0	1	3	1	1	Injection Site Pain Injection Site Tenderness	1	1	0	0	0	3	3	12- 24 H	1 D	Myalgia/Bodyache	0	0	1	0	0	0	0	0	0	0	0	0	0	0	0	Within few hours (<12 H)	<1 D	0	0	0	0	0	0
28	1	2	Rolpa	FCHV	0	0	0	0	0	0	0	1	3	1	1	Injection Site Pain	1	0	0	0	0	3	3	Within few hours (<12H)	3 D	Myalgia/Bodyache Dizzinesss	0	0	1	0	0	1	0	0	0	0	0	0	0	0	0	Within few hours (<12 H)	1 Day	0	0	0	0	0	0
28	1	2	Rolpa	FCHV	0	0	0	0	0	0	0	0	0	0	0	0	0	0	0	0	0	0	0	0	0	0	0	0	0	0	0	0	0	0	0	0	0	0	0	0	0	0	0	0	0	0	0	0	0
52	3	2	Syangja	FCHV	0	0	0	0	0	0	0	0	0	0	0	0	0	0	0	0	0	0	0	0	0	0	0	0	0	0	0	0	0	0	0	0	0	0	0	0	0	0	0	0	0	0	0	0	0
50	3	2	Syangja	FCHV	0	0	0	0	0	0	0	0	0	0	0	0	0	0	0	0	0	0	0	0	0	0	0	0	0	0	0	0	0	0	0	0	0	0	0	0	0	0	0	0	0	0	0	0	0
40	2	2	Syangja	FCHV	0	0	0	0	0	0	0	1	1	1	0	Injection Site Tenderness	0	1	0	0	0	1	1	12- 24 H	2 D	0	0	0	0		0	0	0	0	0	0	0	0	0	0	0	0	0	0	0	0	0	0	0
51	3	2	Syangja	FCHV	0	0	0	0	0	0	0	1	1	1	0	Injection Site Pain Injection Site Tenderness	1	1	0	0	0	2	2	12- 24 H	4-7 D	0	0	0	0		0	0	0	0	0	0	0	0	0	0	0	0	0	0	0	0	0	0	0
50	3	2	Syangja	FCHV	1	0	0	0	1	0	0	1	1	1	0	Injection Site Pain Injection Site Tenderness	1	1	0	0	0	2	2	12- 24 H	4-7 D	0	0	0	0	0	0	0	0	0	0	0	0	0	0	0	0	0	0	0	0	0	0	0	0
36	2	2	Syangja	Doctor	0	0	0	0	0	0	0	1	1	1	0	Injection Site Pain	1	0	0	0	0	1	1	12- 24 H	3 D	0	0	0	0		0	0	0	0	0	0	0	0	0	0	0	0	0	0	0	0	0	0	0
48	3	1	Syangja	Helper	0	0	0	0	0	0	0	1	1	1	0	Injection Site Pain Injection Site Tenderness	1	1	0	0	0	2	2	Within few hours (<12H)	2 D	0	0	0	0		0	0	0	0	0	0	0	0	0	0	0	0	0	0	0	0	0	0	0
40	2	2	Syangja	Paramedic	0	0	0	0	0	0	0	1	1	1	0	Injection Site Tenderness	0	1	0	0	0	1	1	Within few hours (<12H)	3 D	0	0	0	0		0	0	0	0	0	0	0	0	0	0	0	0	0	0	0	0	0	0	0
22	1	2	Syangja	Nurse	0	0	0	0	0	0	0	1	3	1	1	Injection Site Pain Injection Site Tenderness	1	1	0	0	0	5	4	Within few hours (<12H)	4-7 D	Fever Myalgia/Bodyache Headache	1	0	1	0	0	0	1	0	0	1	0	0	0	0	0	Within few hours (<12 H)	<1 D	0	1	Paracetamol Others	1	0	0
45	3	2	Syangja	FCHV	0	0	0	0	0	0	0	1	3	1	1	Injection Site Pain Injection Site Tenderness	1	1	0	0	0	3	3	Within few hours (<12H)	1 D	Fainting attack	0	0	0	0	0	0	0	0	0	0	0	0	1	0	0	Within few hours (<12 H)	<1 D	0	0	0	0	0	0
46	3	2	Syangja	FCHV	0	0	0	0	0	0	0	1	1	1	0	Injection Site Pain Injection Site Tenderness	1	1	0	0	0	2	2	12- 24 H	4-7 D	0	0	0	0		0	0	0	0	0	0	0	0	0	0	0	0	0	0	0	0	0	0	0
53	3	2	Syangja	FCHV	0	0	0	0	0	0	0	1	2	0	1	0	0	0	0	0	0	1	1	0	0	Myalgia/Bodyache	0	0	1	0	0	0	0	0	0	1	0	0	0	0	0	Within few hours (<12 H)	<1 D	0	0	0	0	0	0
53	3	2	Rolpa	FCHV	0	0	0	0	0	0	0	1	3	1	1	Injection Site Pain Injection Site Tenderness	1	1	0	0	0	3	3	Within few hours (<12H)	2 D	Myalgia/Bodyache	0	0	1	0	0	0	0	0	0	0	0	0	0	0	0	24-72 hours	>7 D	1	1	Paracetamol Others	1	0	0
20	1	2	Rolpa	Nurse	0	0	0	0	0	0	0	1	3	1	1	Injection Site Pain Injection Site Tenderness	1	1	0	0	0	4	4	Within few hours (<12H)	3 D	Myalgia/Bodyache Headache	0	0	1	0	0	0	1	0	0	0	0	0	0	0	0	Within few hours (<12 H)	1 Day	0	1	Paracetamol	1	0	0
40	2	1	Rolpa	Paramedic	0	0	0	0	0	0	0	1	1	1	0	Injection Site Pain Injection Site Tenderness	1	1	0	0	0	2	2	Within few hours (<12H)	4-7 D	0	0	0	0		0	0	0	0	0	0	0	0	0	0	0	0	0	0	0	0	0	0	0
30	2	2	Rolpa	FCHV	0	0	0	0	0	0	0	0	0	0	0	0	0	0	0	0	0	0	0	0	0	0	0	0	0	0	0	0	0	0	0	0	0	0	0	0	0	0	0	0	0	0	0	0	0
49	3	2	Rolpa	FCHV	0	0	0	0	0	0	0	1	1	1	0	Injection Site Pain	1	0	0	0	0	1	1	Within few hours (<12H)	2 D	0	0	0	0		0	0	0	0	0	0	0	0	0	0	0	0	0	0	0	0	0	0	0
30	2	1	Bara	Doctor	0	0	0	0	0	0	0	0	0	0	0	0	0	0	0	0	0	0	0	0	0	0	0	0	0	0	0	0	0	0	0	0	0	0	0	0	0	0	0	0	0	0	0	0	0
32	2	1	Rolpa	Paramedic	0	0	0	0	0	0	0	1	1	1	0	Injection Site Pain	1	0	0	0	0	1	1	12- 24 H	2 D	0	0	0	0		0	0	0	0	0	0	0	0	0	0	0	0	0	0	0	0	0	0	0
24	1	1	Bara	Helper	0	0	0	0	0	0	0	1	3	1	1	Injection Site Pain Injection Site Tenderness	1	1	0	0	0	6	4	Within few hours (<12H)	>7 D	Fever Myalgia/Bodyache Headache Dizzinesss Chills	1	1	1	0	0	1	1	0	0	0	0	0	0	0	0	Within few hours (<12 H)	2 Days	1	0	0	0	0	0
25	1	2	Syangja	Nurse	0	0	0	0	0	0	0	1	3	1	1	Injection Site Tenderness	0	1	0	0	0	4	4	Within min (<1 H)	<1 D	Fever Dizzinesss Headache	1	0	0	0	0	1	1	0	0	0	0	0	0	0	0	Within few hours (<12 H)	1 Day	1	1	Paracetamol	1	0	0
28	1	2	Rolpa	Nurse	0	0	0	0	0	0	0	1	1	1	0	Injection Site Pain Injection Site Tenderness Injection Site Swelling	1	1	1	0	0	3	3	Within few hours (<12H)	1 D	0	0	0	0		0	0	0	0	0	0	0	0	0	0	0	0	0	0	0	0	0	0	0
20	1	2	Rolpa	Paramedic	0	0	0	0	0	0	0	1	3	1	1	Injection Site Pain Injection Site Tenderness	1	1	0	0	0	6	4	Within min (<1 H)	2 D	Fever Chills Myalgia/Bodyache Dizzinesss Headache	1	1	1	0	0	1	1	0	0	0	0	0	0	0	0	Within few hours (<12 H)	2 Days	0	1	Paracetamol	1	0	0
24	1	2	Rolpa	Nurse	0	0	0	0	0	0	0	1	3	1	1	Injection Site Pain Injection Site Tenderness	1	1	0	0	0	6	4	Within few hours (<12H)	1 D	Fever Chills Fatigue Dizzinesss Headache	1	1	0	1	0	1	1	0	0	0	0	0	0	0	0	Within few hours (<12 H)	1 Day	0	1	Paracetamol	1	0	0
22	1	2	Rolpa	Nurse	0	0	0	0	0	0	0	1	1	1	0	Injection Site Pain	1	0	0	0	0	1	1	Within few hours (<12H)	3 D	0	0	0	0		0	0	0	0	0	0	0	0	0	0	0	0	0	0	0	0	0	0	0
53	3	2	Rolpa	FCHV	0	0	0	0	0	0	0	1	3	1	1	Injection Site Pain	1	0	0	0	0	3	3	12- 24 H	2 D	Dizziness Irritable Mood	0	0	0	0	0	1	0	0	0	0	0	0	0	1	0	12 to 24 hours	3 Days	0	0	0	0	0	0
36	2	2	Rolpa	Helper	0	0	0	0	0	0	0	1	3	1	1	Injection Site Pain	1	0	0	0	0	2	2	Within few hours (<12H)	4-7 D	Fatigue	0	0	0	1	0	0	0	0	0	0	0	0	0	0	0	After 72 hours	>7 D	0	1	Paracetamol	1	0	0
26	1	2	Rolpa	Paramedic	0	0	0	0	0	0	0	1	1	1	0	Injection Site Pain Injection Site Tenderness	1	1	0	0	0	2	2	Within few hours (<12H)	2 D	0	0	0	0		0	0	0	0	0	0	0	0	0	0	0	0	0	0	0	0	0	0	0
44	2	1	Bara	Paramedic	0	0	0	0	0	0	0	1	2	0	1	0	0	0	0	0	0	1	1	0	0	Fatigue	0	0	0	1	0	0	0	0	0	0	0	0	0	0	0	12 to 24 hours	<1 D	0	0	0	0	0	0
25	1	1	Rolpa	Paramedic	0	0	0	0	0	0	0	1	1	1	0	Injection Site Pain	1	0	0	0	0	1	1	Within few hours (<12H)	3 D	0	0	0	0		0	0	0	0	0	0	0	0	0	0	0	0	0	0	0	0	0	0	0
23	1	1	Bara	Paramedic	0	0	0	0	0	0	0	1	2	0	1	0	0	0	0	0	0	5	4	0	0	Fever Chills Fatigue Headache Dizzinesss	1	1	0	1	0	1	1	0	0	0	0	0	0	0	0	Within few hours (<12 H)	3 Days	0	1	Flexon Antibiotics Others	0	0	1
28	1	1	Syangja	Doctor	0	0	0	0	0	0	0	0	0	0	0	0	0	0	0	0	0	0	0	0	0	0	0	0	0	0	0	0	0	0	0	0	0	0	0	0	0	0	0	0	0	0	0	0	0
51	3	1	Bara	Paramedic	1	1	0	0	0	0	0	1	3	1	1	Injection Site Pain Injection Site Tenderness	1	1	0	0	0	5	4	Within few hours (<12H)	>7 D	Chills Fever Fatigue	1	1	0	1	0	0	0	0	0	0	0	0	0	0	0	12 to 24 hours	1 Day	0	1	Flexon	0	0	1
29	1	2	Bara	FCHV	0	0	0	0	0	0	0	1	3	1	1	Injection Site Pain	1	0	0	0	0	4	4	Within few hours (<12H)	4-7 D	Fatigue Chills Fever	1	1	0	1	0	0	0	0	0	0	0	0	0	0	0	Within few hours (<12 H)	<1 D	0	1	Paracetamol	1	0	0
46	3	2	Bara	Nurse	0	0	0	0	0	0	0	0	0	0	0	0	0	0	0	0	0	0	0	0	0	0	0	0	0	0	0	0	0	0	0	0	0	0	0	0	0	0	0	0	0	0	0	0	0
72	4	1	Bara	Doctor	1	1	1	0	0	1	Heart disease	0	0	0	0	0	0	0	0	0	0	0	0	0	0	0	0	0	0	0	0	0	0	0	0	0	0	0	0	0	0	0	0	0	0	0	0	0	0
26	1	1	Bara	Paramedic	0	0	0	0	0	0	0	1	3	1	1	Injection Site Pain Injection Site Tenderness Injection Site Swelling	1	1	1	0	0	6	4	Within few hours (<12H)	4-7 D	Fever Chills Fatigue Headache	1	1	0	1	0	0	1	0	0	0	0	0	0	0	0	Within few hours (<12 H)	3 Days	1	1	Flexon Others	0	0	1
38	2	1	Bara	Paramedic	0	0	0	0	0	0	0	1	3	1	1	Injection Site Pain Injection Site Tenderness	1	1	0	0	0	4	4	12- 24 H	>7 D	Fever Fatigue	1	0	0	1	0	0	0	0	0	0	0	0	0	0	0	Within few hours (<12 H)	1 Day	0	0	0	0	0	0
33	2	1	Bara	Paramedic	1	1	0	0	0	0	0	0	0	0	0	0	0	0	0	0	0	0	0	0	0	0	0	0	0	0	0	0	0	0	0	0	0	0	0	0	0	0	0	0	0	0	0	0	0
20	1	1	Bara	Paramedic	0	0	0	0	0	0	0	1	3	1	1	Injection Site Pain Injection Site Tenderness	1	1	0	0	0	4	4	Within min (<1 H)	<1 D	Fatigue Fever	1	0	0	1	0	0	0	0	0	0	0	0	0	0	0	Within few hours (<12 H)	1 Day	0	1	Paracetamol	1	0	0
45	3	1	Bara	Helper	0	0	0	0	0	0	0	1	2	0	1	0	0	0	0	0	0	1	1	0	0	Fatigue	0	0	0	1	0	0	0	0	0	0	0	0	0	0	0	Within few hours (<12 H)	<1 D	0	0	0	0	0	0
35	2	1	Bara	Paramedic	0	0	0	0	0	0	0	1	3	1	1	Injection Site Pain Injection Site Tenderness	1	1	0	0	0	5	4	24- 72 H	4-7 D	Fever Fatigue Irritable Mood	1	0	0	1	0	0	0	0	0	0	0	0	0	1	0	Within few hours (<12 H)	1 Day	0	0	0	0	0	0
46	3	2	Syangja	FCHV	0	0	0	0	0	0	0	0	0	0	0	0	0	0	0	0	0	0	0	0	0	0	0	0	0	0	0	0	0	0	0	0	0	0	0	0	0	0	0	0	0	0	0	0	0
60	4	2	Syangja	FCHV	1	1	0	0	0	0	0	1	1	1	0	Injection Site Tenderness	0	1	0	0	0	1	1	Within few hours (<12H)	<1 D	0	0	0	0		0	0	0	0	0	0	0	0	0	0	0	0	0	0	0	0	0	0	0
53	3	2	Syangja	FCHV	0	0	0	0	0	0	0	1	1	1	0	Injection Site Pain Injection Site Tenderness	1	1	0	0	0	2	2	Within few hours (<12H)	2 D	0	0	0	0		0	0	0	0	0	0	0	0	0	0	0	0	0	0	0	0	0	0	0
41	2	2	Syangja	FCHV	0	0	0	0	0	0	0	1	1	1	0	Injection Site Pain Injection Site Tenderness	1	1	0	0	0	2	2	12- 24 H	2 D	0	0	0	0		0	0	0	0	0	0	0	0	0	0	0	0	0	0	0	0	0	0	0
26	1	2	Syangja	Nurse	0	0	0	0	0	0	0	1	3	1	1	Injection Site Pain Injection Site Tenderness	1	1	0	0	0	3	3	12- 24 H	>7 D	Dizzinesss	0	0	0	0	0	1	0	0	0	0	0	0	0	0	0	Within few hours (<12 H)	<1 D	0	0	0	0	0	0
35	2	2	Syangja	FCHV	0	0	0	0	0	0	0	1	1	1	0	Injection Site Pain Injection Site Tenderness	1	1	0	0	0	2	2	12- 24 H	3 D	0	0	0	0		0	0	0	0	0	0	0	0	0	0	0	0	0	0	0	0	0	0	0
29	1	2	Syangja	Nurse	0	0	0	0	0	0	0	1	3	1	1	Injection Site Pain Injection Site Tenderness	1	1	0	0	0	3	3	12- 24 H	2 D	Headache	0	0	0	0	0	0	1	0	0	0	0	0	0	0	0	Within few hours (<12 H)	<1 D	0	1	Paracetamol	1	0	0
22	1	2	Syangja	Paramedic	0	0	0	0	0	0	0	1	3	1	1	Injection Site Pain Injection Site Tenderness	1	1	0	0	0	3	3	Within few hours (<12H)	3 D	Fatigue	0	0	0	1	0	0	0	0	0	0	0	0	0	0	0	Within few hours (<12 H)	<1 D	0	0	0	0	0	0
46	3	2	Syangja	Nurse	1	1	0	0	0	0	0	0	0	0	0	0	0	0	0	0	0	0	0	0	0	0	0	0	0	0	0	0	0	0	0	0	0	0	0	0	0	0	0	0	0	0	0	0	0
42	2	2	Syangja	FCHV	0	0	0	0	0	0	0	1	1	1	0	Injection Site Pain Injection Site Tenderness	1	1	0	0	0	2	2	Within few hours (<12H)	1 D	0	0	0	0		0	0	0	0	0	0	0	0	0	0	0	0	0	0	0	0	0	0	0
44	2	2	Bara	FCHV	0	0	0	0	0	0	0	1	1	1	0	Injection Site Pain	1	0	0	0	0	1	1	Within min (<1 H)	<1 D	0	0	0	0		0	0	0	0	0	0	0	0	0	0	0	0	0	0	0	0	0	0	0
23	1	1	Rolpa	Helper	0	0	0	0	0	0	0	0	0	0	0	0	0	0	0	0	0	0	0	0	0	0	0	0	0	0	0	0	0	0	0	0	0	0	0	0	0	0	0	0	0	0	0	0	0
21	1	2	Rolpa	Nurse	0	0	0	0	0	0	0	1	3	1	1	Injection Site Pain Injection Site Tenderness	1	1	0	0	0	5	4	Within few hours (<12H)	3 D	Fever Fatigue Headache	1	0	0	1	0	0	1	0	0	0	0	0	0	0	0	Within few hours (<12 H)	3 Days	0	1	Paracetamol	1	0	0
50	3	2	Syangja	FCHV	0	0	0	0	0	0	0	1	3	1	1	Injection Site Tenderness	0	1	0	0	0	4	4	Within few hours (<12H)	4-7 D	Fever Headache Fainting attack	1	0	0	0	0	0	1	0	0	0	0	0	1	0	0	12 to 24 hours	<1 D	0	0	0	0	0	0
47	3	2	Syangja	FCHV	0	0	0	0	0	0	0	1	1	1	0	Injection Site Pain	1	0	0	0	0	1	1	Within few hours (<12H)	2 D	0	0	0	0		0	0	0	0	0	0	0	0	0	0	0	0	0	0	0	0	0	0	0
36	2	1	Rolpa	Paramedic	0	0	0	0	0	0	0	1	3	1	1	Injection Site Pain	1	0	0	0	0	6	4	Within few hours (<12H)	1 D	Fever Chills Fatigue Dizzinesss Headache	1	1	0	1	0	1	1	0	0	0	0	0	0	0	0	Within few hours (<12 H)	2 Days	0	1	Paracetamol	1	0	0
60	4	2	Bara	FCHV	1	0	1	0	0	0	0	1	3	1	1	Injection Site Pain Injection Site Tenderness	1	1	0	0	0	6	4	Within few hours (<12H)	4-7 D	Fever Chills Dizziness Headache Irritable Mood	1	1	0	0	0	1	1	0	0	0	0	0	0	1	0	Within few hours (<12 H)	1 Day	0	1	Paracetamol	1	0	0
44	2	2	Rolpa	FCHV	0	0	0	0	0	0	0	0	0	0	0	0	0	0	0	0	0	0	0	0	0	0	0	0	0	0	0	0	0	0	0	0	0	0	0	0	0	0	0	0	0	0	0	0	0
45	3	2	Rolpa	FCHV	0	0	0	0	0	0	0	1	1	1	0	Injection Site Tenderness	0	1	0	0	0	1	1	Within few hours (<12H)	2 D	0	0	0	0		0	0	0	0	0	0	0	0	0	0	0	0	0	0	0	0	0	0	0
53	3	2	Rolpa	FCHV	0	0	0	0	0	0	0	1	1	1	0	Injection Site Tenderness	0	1	0	0	0	1	1	12- 24 H	4-7 D	0	0	0	0	0	0	0	0	0	0	0	0	0	0	0	0	0	0	0	0	0	0	0	0
38	2	2	Rolpa	FCHV	0	0	0	0	0	0	0	1	3	1	1	Injection Site Pain Injection Site Tenderness	1	1	0	0	0	3	3	Within few hours (<12H)	4-7 D	Headache	0	0	0	0	0	0	1	0	0	0	0	0	0	1	0	Within few hours (<12 H)	3 Days	0	1	Paracetamol	1	0	0
42	2	2	Rolpa	FCHV	0	0	0	0	0	0	0	0	0	0	0	0	0	0	0	0	0	0	0	0	0	0	0	0	0	0	0	0	0	0	0	0	0	0	0	0	0	0	0	0	0	0	0	0	0
28	1	1	Rolpa	Paramedic	0	0	0	0	0	0	0	1	3	1	1	Injection Site Tenderness	0	1	0	0	0	3	3	Within few hours (<12H)	4-7 D	Fever Fatigue	1	0	0	1	0	0	0	0	0	0	0	0	0	0	0	Within few hours (<12 H)	3 Days	0	1	Paracetamol	1	0	0
38	2	2	Rolpa	FCHV	0	0	0	0	0	0	0	1	3	1	1	Injection Site Tenderness	0	1	0	0	0	2	2	Within few hours (<12H)	>7 D	Headache	0	0	0	0	0	0	1	0	0	0	0	0	0	0	0	Within few hours (<12 H)	2 Days	0	1	Paracetamol	1	0	0
34	2	2	Rolpa	FCHV	0	0	0	0	0	0	0	1	3	1	1	Injection Site Tenderness	0	1	0	0	0	3	3	Within few hours (<12H)	1 D	Fatigue Dizzinesss	0	0	0	1	0	1	0	0	0	0	0	0	0	0	0	Within few hours (<12 H)	2 Days	0	0	0	0	0	0
59	3	2	Rolpa	FCHV	0	0	0	0	0	0	0	1	1	1	0	Injection Site Tenderness	0	1	0	0	0	1	1	Within few hours (<12H)	2 D	0	0	0	0		0	0	0	0	0	0	0	0	0	0	0	0	0	0	0	0	0	0	0
23	1	2	Rolpa	FCHV	0	0	0	0	0	0	0	1	1	1	0	Injection Site Tenderness	0	1	0	0	0	1	1	Within few hours (<12H)	2 D	0	0	0	0		0	0	0	0	0	0	0	0	0	0	0	0	0	0	0	0	0	0	0
36	2	1	Bara	Paramedic	0	0	0	0	0	0	0	1	3	1	1	Injection Site Pain	1	0	0	0	0	2	2	12- 24 H	2 D	Headache	0	0	0	0	0	0	1	0	0	0	0	0	0	0	0	Within few hours (<12 H)	<1 D	0	1	Paracetamol	1	0	0
25	1	1	Syangja	Paramedic	0	0	0	0	0	0	0	0	0	0	0	0	0	0	0	0	0	0	0	0	0	0	0	0	0	0	0	0	0	0	0	0	0	0	0	0	0	0	0	0	0	0	0	0	0
21	1	2	Syangja	Paramedic	0	0	0	0	0	0	0	0	0	0	0	0	0	0	0	0	0	0	0	0	0	0	0	0	0	0	0	0	0	0	0	0	0	0	0	0	0	0	0	0	0	0	0	0	0
38	2	1	Syangja	Paramedic	1	0	0	0	0	1	Dyslipidemia	0	0	0	0	0	0	0	0	0	0	0	0	0	0	0	0	0	0	0	0	0	0	0	0	0	0	0	0	0	0	0	0	0	0	0	0	0	0
34	2	1	Syangja	Paramedic	0	0	0	0	0	0	0	0	0	0	0	0	0	0	0	0	0	0	0	0	0	0	0	0	0	0	0	0	0	0	0	0	0	0	0	0	0	0	0	0	0	0	0	0	0
20	1	2	Syangja	Paramedic	0	0	0	0	0	0	0	0	0	0	0	0	0	0	0	0	0	0	0	0	0	0	0	0	0	0	0	0	0	0	0	0	0	0	0	0	0	0	0	0	0	0	0	0	0
24	1	1	Syangja	Paramedic	0	0	0	0	0	0	0	0	0	0	0	0	0	0	0	0	0	0	0	0	0	0	0	0	0	0	0	0	0	0	0	0	0	0	0	0	0	0	0	0	0	0	0	0	0
29	1	1	Bara	Doctor	0	0	0	0	0	0	0	0	0	0	0	0	0	0	0	0	0	0	0	0	0	0	0	0	0	0	0	0	0	0	0	0	0	0	0	0	0	0	0	0	0	0	0	0	0
22	1	2	Syangja	Nurse	0	0	0	0	0	0	0	0	0	0	0	0	0	0	0	0	0	0	0	0	0	0	0	0	0	0	0	0	0	0	0	0	0	0	0	0	0	0	0	0	0	0	0	0	0
52	3	1	Syangja	Paramedic	0	0	0	0	0	0	0	0	0	0	0	0	0	0	0	0	0	0	0	0	0	0	0	0	0	0	0	0	0	0	0	0	0	0	0	0	0	0	0	0	0	0	0	0	0
29	1	1	Syangja	Paramedic	0	0	0	0	0	0	0	0	0	0	0	0	0	0	0	0	0	0	0	0	0	0	0	0	0	0	0	0	0	0	0	0	0	0	0	0	0	0	0	0	0	0	0	0	0
45	3	2	Syangja	Helper	1	0	1	0	0	0	0	0	0	0	0	0	0	0	0	0	0	0	0	0	0	0	0	0	0	0	0	0	0	0	0	0	0	0	0	0	0	0	0	0	0	0	0	0	0
21	1	2	Syangja	Paramedic	0	0	0	0	0	0	0	0	0	0	0	0	0	0	0	0	0	0	0	0	0	0	0	0	0	0	0	0	0	0	0	0	0	0	0	0	0	0	0	0	0	0	0	0	0
28	1	1	Syangja	Doctor	1	0	0	0	0	1	Psychiatric illness	0	0	0	0	0	0	0	0	0	0	0	0	0	0	0	0	0	0	0	0	0	0	0	0	0	0	0	0	0	0	0	0	0	0	0	0	0	0
26	1	1	Syangja	Doctor	0	0	0	0	0	0	0	0	0	0	0	0	0	0	0	0	0	0	0	0	0	0	0	0	0	0	0	0	0	0	0	0	0	0	0	0	0	0	0	0	0	0	0	0	0
49	3	1	Syangja	Paramedic	0	0	0	0	0	0	0	0	0	0	0	0	0	0	0	0	0	0	0	0	0	0	0	0	0	0	0	0	0	0	0	0	0	0	0	0	0	0	0	0	0	0	0	0	0
42	2	1	Syangja	Paramedic	0	0	0	0	0	0	0	0	0	0	0	0	0	0	0	0	0	0	0	0	0	0	0	0	0	0	0	0	0	0	0	0	0	0	0	0	0	0	0	0	0	0	0	0	0
29	1	1	Syangja	Paramedic	0	0	0	0	0	0	0	0	0	0	0	0	0	0	0	0	0	0	0	0	0	0	0	0	0	0	0	0	0	0	0	0	0	0	0	0	0	0	0	0	0	0	0	0	0
34	2	1	Syangja	Paramedic	0	0	0	0	0	0	0	0	0	0	0	0	0	0	0	0	0	0	0	0	0	0	0	0	0	0	0	0	0	0	0	0	0	0	0	0	0	0	0	0	0	0	0	0	0
35	2	1	Syangja	Paramedic	0	0	0	0	0	0	0	0	0	0	0	0	0	0	0	0	0	0	0	0	0	0	0	0	0	0	0	0	0	0	0	0	0	0	0	0	0	0	0	0	0	0	0	0	0
21	1	1	Syangja	Paramedic	0	0	0	0	0	0	0	0	0	0	0	0	0	0	0	0	0	0	0	0	0	0	0	0	0	0	0	0	0	0	0	0	0	0	0	0	0	0	0	0	0	0	0	0	0
30	2	1	Syangja	Paramedic	0	0	0	0	0	0	0	0	0	0	0	0	0	0	0	0	0	0	0	0	0	0	0	0	0	0	0	0	0	0	0	0	0	0	0	0	0	0	0	0	0	0	0	0	0
25	1	1	Syangja	Doctor	0	0	0	0	0	0	0	0	0	0	0	0	0	0	0	0	0	0	0	0	0	0	0	0	0	0	0	0	0	0	0	0	0	0	0	0	0	0	0	0	0	0	0	0	0
26	1	1	Syangja	Doctor	0	0	0	0	0	0	0	0	0	0	0	0	0	0	0	0	0	0	0	0	0	0	0	0	0	0	0	0	0	0	0	0	0	0	0	0	0	0	0	0	0	0	0	0	0
26	1	1	Syangja	Doctor	0	0	0	0	0	0	0	0	0	0	0	0	0	0	0	0	0	0	0	0	0	0	0	0	0	0	0	0	0	0	0	0	0	0	0	0	0	0	0	0	0	0	0	0	0
27	1	1	Syangja	Doctor	0	0	0	0	0	0	0	0	0	0	0	0	0	0	0	0	0	0	0	0	0	0	0	0	0	0	0	0	0	0	0	0	0	0	0	0	0	0	0	0	0	0	0	0	0
28	1	2	Syangja	Paramedic	0	0	0	0	0	0	0	0	0	0	0	0	0	0	0	0	0	0	0	0	0	0	0	0	0	0	0	0	0	0	0	0	0	0	0	0	0	0	0	0	0	0	0	0	0
55	3	2	Bara	FCHV	0	0	0	0	0	0	0	0	0	0	0	0	0	0	0	0	0	0	0	0	0	0	0	0	0	0	0	0	0	0	0	0	0	0	0	0	0	0	0	0	0	0	0	0	0
27	1	2	Rolpa	Paramedic	0	0	0	0	0	0	0	0	0	0	0	0	0	0	0	0	0	0	0	0	0	0	0	0	0	0	0	0	0	0	0	0	0	0	0	0	0	0	0	0	0	0	0	0	0
24	1	1	Rolpa	Doctor	0	0	0	0	0	0	0	1	3	1	1	Injection Site Pain Injection Site Tenderness Injection Site Swelling	1	1	1	0	0	6	4	24- 72 H	4-7 D	Fever Chills Fatigue Dizzinesss Headache Fainting attack Irritable Mood	1	1	0	1	0	1	1	0	0	1	0	0	1	1	0	Within few hours (<12 H)	3 Days	1	1	Paracetamol Others	1	0	0
30	2	1	Rolpa	Paramedic	0	0	0	0	0	0	0	0	0	0	0	0	0	0	0	0	0	0	0	0	0	0	0	0	0	0	0	0	0	0	0	0	0	0	0	0	0	0	0	0	0	0	0	0	0
32	2	1	Rolpa	Paramedic	0	0	0	0	0	0	0	0	0	0	0	0	0	0	0	0	0	0	0	0	0	0	0	0	0	0	0	0	0	0	0	0	0	0	0	0	0	0	0	0	0	0	0	0	0
27	1	1	Rolpa	Paramedic	0	0	0	0	0	0	0	1	1	1	0	Injection Site Tenderness	0	1	0	0	0	1	1	Within min (<1 H)	2 D	0	0	0	0		0	0	0	0	0	0	0	0	0	0	0	0	0	0	0	0	0	0	0
40	2	1	Bara	Paramedic	0	0	0	0	0	0	0	0	0	0	0	0	0	0	0	0	0	0	0	0	0	0	0	0	0	0	0	0	0	0	0	0	0	0	0	0	0	0	0	0	0	0	0	0	0
32	2	1	Bara	Paramedic	0	0	0	0	0	0	0	0	0	0	0	0	0	0	0	0	0	0	0	0	0	0	0	0	0	0	0	0	0	0	0	0	0	0	0	0	0	0	0	0	0	0	0	0	0
29	1	1	Bara	Doctor	0	0	0	0	0	0	0	1	3	1	1	Injection Site Pain Injection Site Tenderness	1	1	0	0	0	4	4	12- 24 H	1 D	Fatigue Dizzinesss	0	0	0	1	0	1	0	0	0	0	0	0	0	0	0	Within minutes (<1H)	1 Day	0	0	0	0	0	0
27	1	2	Bara	Nurse	0	0	0	0	0	0	0	1	3	1	1	Injection Site Pain Injection Site Tenderness Injection Site Swelling	1	1	1	0	0	6	4	Within few hours (<12H)	3 D	Fever Dizzinesss Headache	1	0	0	0	0	1	1	0	0	0	0	0	0	0	0	Within few hours (<12 H)	<1 D	0	1	Paracetamol	1	0	0
21	1	2	Bara	Nurse	0	0	0	0	0	0	0	1	3	1	1	Injection Site Pain Injection Site Tenderness	1	1	0	0	0	4	4	Within min (<1 H)	3 D	Fever Anxiety	1	0	0	0	0	0	0	0	0	0	0	0	0	0	1	Within few hours (<12 H)	2 Days	0	1	Dolopar	0	0	0
24	1	2	Rolpa	Paramedic	0	0	0	0	0	0	0	1	3	1	1	Injection Site Pain Injection Site Tenderness	1	1	0	0	0	6	4	Within few hours (<12H)	2 D	Fever Chills Fatigue Dizzinesss Headache	1	1	0	1	0	1	1	0	0	0	0	0	0	0	0	Within few hours (<12 H)	2 Days	1	0	0	0	0	0
25	1	2	Rolpa	Doctor	0	0	0	0	0	0	0	1	3	1	1	Injection Site Pain Injection Site Tenderness	1	1	0	0	0	6	4	Within few hours (<12H)	1 D	Fever Chills Fatigue Dizziness Headache	1	1	0	1	0	1	1	0	0	0	0	0	0	0	0	Within few hours (<12 H)	2 Days	0	1	Flexon	0	0	1
44	2	1	Rolpa	Paramedic	0	0	0	0	0	0	0	1	1	1	0	Injection Site Tenderness	0	1	0	0	0	1	1	Within few hours (<12H)	<1 D	0	0	0	0		0	0	0	0	0	0	0	0	0	0	0	0	0	0	0	0	0	0	0
27	1	2	Rolpa	Paramedic	0	0	0	0	0	0	0	1	3	1	1	Injection Site Pain Injection Site Tenderness	1	1	0	0	0	5	4	Within few hours (<12H)	1 D	Fatigue Dizziness Headache	0	0	0	1	0	1	1	0	0	0	0	0	0	0	0	12 to 24 hours	1 Day	0	1	Flexon	0	0	1
50	3	1	Rolpa	Helper	0	0	0	0	0	0	0	1	1	1	0	Injection Site Tenderness	0	1	0	0	0	1	1	Within few hours (<12H)	<1 D	0	0	0	0		0	0	0	0	0	0	0	0	0	0	0	0	0	0	0	0	0	0	0
21	1	2	Rolpa	Nurse	0	0	0	0	0	0	0	1	3	1	1	Injection Site Pain Injection Site Tenderness	1	1	0	0	0	6	4	Within few hours (<12H)	2 D	Fever Chills Fatigue Dizziness Headache	1	1	0	1	0	1	1	0	0	0	0	0	0	0	0	12 to 24 hours	2 Days	1	1	Flexon	0	0	1
36	2	1	Rolpa	Paramedic	0	0	0	0	0	0	0	1	1	1	0	Injection Site Tenderness	0	1	0	0	0	1	1	Within few hours (<12H)	1 D	0	0	0	0		0	0	0	0	0	0	0	0	0	0	0	0	0	0	0	0	0	0	0
22	1	2	Rolpa	Nurse	0	0	0	0	0	0	0	1	3	1	1	Injection Site Tenderness	0	1	0	0	0	4	4	Within few hours (<12H)	1 D	Fever Dizziness Headache	1	0	0	0	0	1	1	0	0	0	0	0	0	0	0	Within few hours (<12 H)	1 Day	0	1	Paracetamol	1	0	0
45	3	1	Rolpa	Paramedic	0	0	0	0	0	0	0	0	0	0	0	0	0	0	0	0	0	0	0	0	0	0	0	0	0	0	0	0	0	0	0	0	0	0	0	0	0	0	0	0	0	0	0	0	0
25	1	2	Rolpa	Nurse	0	0	0	0	0	0	0	0	0	0	0	0	0	0	0	0	0	0	0	0	0	0	0	0	0	0	0	0	0	0	0	0	0	0	0	0	0	0	0	0	0	0	0	0	0
23	1	2	Rolpa	Nurse	0	0	0	0	0	0	0	1	3	1	1	Injection Site Pain Injection Site Tenderness	1	1	0	0	0	6	4	Within few hours (<12H)	1 D	Fever Fatigue Dizziness Headache	1	0	0	1	0	1	1	0	0	0	0	0	0	0	0	Within few hours (<12 H)	1 Day	0	1	Paracetamol	1	0	0
40	2	2	Rolpa	Nurse	0	0	0	0	0	0	0	1	3	1	1	Injection Site Pain Injection Site Tenderness	1	1	0	0	0	6	4	24- 72 H	1 D	Fever Fatigue Dizziness Headache	1	0	0	1	0	1	1	0	0	0	0	0	0	0	0	24-72 hours	1 Day	0	1	Paracetamol	1	0	0
32	2	2	Rolpa	Doctor	0	0	0	0	0	0	0	1	1	1	0	Injection Site Tenderness	0	1	0	0	0	1	1	12- 24 H	2 D	0	0	0	0		0	0	0	0	0	0	0	0	0	0	0	0	0	0	0	0	0	0	0
32	2	1	Rolpa	Doctor	0	0	0	0	0	0	0	1	3	1	1	Injection Site Tenderness	0	1	0	0	0	2	2	12- 24 H	1 D	Headache	0	0	0	0	0	0	1	0	0	0	0	0	0	0	0	12 to 24 hours	1 Day	0	0	0	0	0	0
26	1	1	Rolpa	Doctor	0	0	0	0	0	0	0	1	2	0	1	0	0	0	0	0	0	1	1	0	0	Myalgia/Bodyache	0	0	1	0	0	0	0	0	0	0	0	0	0	0	0	Within few hours (<12 H)	<1 D	0	0	0	0	0	0
27	1	1	Rolpa	Doctor	0	0	0	0	0	0	0	1	1	1	0	Injection Site Tenderness	0	1	0	0	0	1	1	12- 24 H	1 D	0	0	0	0		0	0	0	0	0	0	0	0	0	0	0	0	0	0	0	0	0	0	0
25	1	1	Rolpa	Doctor	0	0	0	0	0	0	0	1	3	1	1	Injection Site Tenderness	0	1	0	0	0	5	4	Within few hours (<12H)	1 D	Fever Chills Myalgia/Bodyache Drowsiness	1	1	1	0	1	0	0	0	0	0	0	0	0	0	0	12 to 24 hours	1 Day	0	1	Paracetamol	1	0	0
52	3	1	Rolpa	Helper	0	0	0	0	0	0	0	1	3	1	1	Injection Site Tenderness	0	1	0	0	0	4	4	12- 24 H	1 D	Drowsiness Headache Irritable Mood	0	0	0	0	1	0	1	0	0	0	0	0	0	1	0	12 to 24 hours	1 Day	0	0	0	0	0	0
57	3	1	Rolpa	Helper	1	0	1	0	0	0	0	1	3	1	1	Injection Site Tenderness	0	1	0	0	0	4	4	Within few hours (<12H)	2 D	Myalgia/Bodyache Drowsiness Headache	0	0	1	0	1	0	1	0	0	0	0	0	0	0	0	Within few hours (<12 H)	2 Days	0	0	0	0	0	0
24	1	1	Rolpa	Paramedic	0	0	0	0	0	0	0	1	3	1	1	Injection Site Pain Injection Site Tenderness	1	1	0	0	0	6	4	12- 24 H	3 D	Fever Myalgia/Bodyache Drowsiness Headache	1	0	1	0	1	0	1	0	0	0	0	0	0	0	0	Within few hours (<12 H)	3 Days	1	1	Flexon	0	0	1
23	1	2	Rolpa	Paramedic	0	0	0	0	0	0	0	1	1	1	0	Injection Site Tenderness	0	1	0	0	0	1	1	Within few hours (<12H)	1 D	0	0	0	0		0	0	0	0	0	0	0	0	0	0	0	0	0	0	0	0	0	0	0
25	1	1	Rolpa	Paramedic	0	0	0	0	0	0	0	0	0	0	0	0	0	0	0	0	0	0	0	0	0	0	0	0	0	0	0	0	0	0	0	0	0	0	0	0	0	0	0	0	0	0	0	0	0
24	1	2	Rolpa	Paramedic	0	0	0	0	0	0	0	1	3	1	1	Injection Site Pain Injection Site Tenderness Injection Site Swelling	1	1	1	0	0	6	4	Within few hours (<12H)	3 D	Fever Chills Myalgia/Bodyache Drowsiness Headache Irritable Mood Anxiety	1	1	1	0	1	0	1	0	0	0	0	0	0	1	1	Within few hours (<12 H)	3 Days	1	1	Flexon	0	0	1
32	2	1	Rolpa	Paramedic	0	0	0	0	0	0	0	1	3	1	1	Injection Site Tenderness	0	1	0	0	0	6	4	Within few hours (<12H)	2 D	Fever Chills Myalgia/Bodyache Drowsiness Headache	1	1	1	0	1	0	1	0	0	0	0	0	0	0	0	Within few hours (<12 H)	2 Days	1	0	0	0	0	0
33	2	1	Rolpa	Paramedic	0	0	0	0	0	0	0	1	3	1	1	Injection Site Tenderness	0	1	0	0	0	5	4	Within few hours (<12H)	1 D	Fever Myalgia/Bodyache Drowsiness Headache	1	0	1	0	1	0	1	0	0	0	0	0	0	0	0	Within few hours (<12 H)	1 Day	1	1	Ibuprofen	0	1	0
25	1	2	Rolpa	Nurse	0	0	0	0	0	0	0	1	1	1	0	Injection Site Tenderness	0	1	0	0	0	1	1	Within few hours (<12H)	1 D	0	0	0	0		0	0	0	0	0	0	0	0	0	0	0	0	0	0	0	0	0	0	0
25	1	2	Rolpa	Doctor	0	0	0	0	0	0	0	1	1	1	0	Injection Site Pain Injection Site Tenderness	1	1	0	0	0	2	2	Within min (<1 H)	1 D	0	0	0	0		0	0	0	0	0	0	0	0	0	0	0	0	0	0	0	0	0	0	0
30	2	1	Rolpa	Paramedic	0	0	0	0	0	0	0	1	1	1	0	Injection Site Pain Injection Site Tenderness	1	1	0	0	0	2	2	Within min (<1 H)	<1 D	0	0	0	0		0	0	0	0	0	0	0	0	0	0	0	0	0	0	0	0	0	0	0
47	3	1	Rolpa	Helper	0	0	0	0	0	0	0	1	3	1	1	Injection Site Pain Injection Site Tenderness	1	1	0	0	0	4	4	12- 24 H	2 D	Fever Myalgia/Bodyache	1	0	1	0	0	0	0	0	0	0	0	0	0	0	0	Within few hours (<12 H)	2 Days	0	0	0	0	0	0
31	2	1	Bara	Doctor	0	0	0	0	0	0	0	1	3	1	1	Injection Site Pain Injection Site Tenderness	1	1	0	0	0	6	4	12- 24 H	2 D	Fever Fatigue Headache Drowsiness Irritable Mood	1	0	0	1	1	0	1	0	0	0	0	0	0	1	0	12 to 24 hours	1 Day	0	1	Paracetamol	1	0	0
57	3	1	Rolpa	Paramedic	0	0	0	0	0	0	0	1	1	1	0	Injection Site Tenderness	0	1	0	0	0	1	1	Within min (<1 H)	<1 D	0	0	0	0		0	0	0	0	0	0	0	0	0	0	0	0	0	0	0	0	0	0	0
25	1	2	Rolpa	Nurse	0	0	0	0	0	0	0	1	3	1	1	Injection Site Pain Injection Site Tenderness	1	1	0	0	0	6	4	Within few hours (<12H)	2 D	Fever Chills Fatigue Drowsiness Headache	1	1	0	1	1	0	1	0	0	0	0	0	0	0	0	Within few hours (<12 H)	2 Days	1	1	Paracetamol	1	0	0
39	2	1	Rolpa	Paramedic	0	0	0	0	0	0	0	1	3	1	1	Injection Site Tenderness	0	1	0	0	0	5	4	Within few hours (<12H)	1 D	Chills Fatigue Drowsiness Headache	0	1	0	1	1	0	1	0	0	0	0	0	0	0	0	Within few hours (<12 H)	2 Days	0	0	0	0	0	0
47	3	1	Rolpa	Paramedic	0	0	0	0	0	0	0	1	1	1	0	Injection Site Tenderness	0	1	0	0	0	1	1	Within min (<1 H)	1 D	0	0	0	0		0	0	0	0	0	0	0	0	0	0	0	0	0	0	0	0	0	0	0
30	2	1	Rolpa	Paramedic	0	0	0	0	0	0	0	1	1	1	0	Injection Site Pain Injection Site Tenderness	1	1	0	0	0	2	2	Within few hours (<12H)	<1 D	0	0	0	0		0	0	0	0	0	0	0	0	0	0	0	0	0	0	0	0	0	0	0
29	1	2	Rolpa	Paramedic	0	0	0	0	0	0	0	1	3	1	1	Injection Site Pain Injection Site Tenderness	1	1	0	0	0	4	4	Within few hours (<12H)	<1 D	Drowsiness Headache	0	0	0	0	1	0	1	0	0	0	0	0	0	0	0	Within few hours (<12 H)	1 Day	0	0	0	0	0	0
22	1	2	Rolpa	Nurse	0	0	0	0	0	0	0	1	1	1	0	Injection Site Tenderness	0	1	0	0	0	1	1	Within few hours (<12H)	2 D	0	0	0	0		0	0	0	0	0	0	0	0	0	0	0	0	0	0	0	0	0	0	0
40	2	1	Rolpa	Doctor	1	0	1	0	1	0	0	1	3	1	1	Injection Site Tenderness	0	1	0	0	0	2	2	Within few hours (<12H)	2 D	Fatigue	0	0	0	1	0	0	0	0	0	0	0	0	0	0	0	Within few hours (<12 H)	2 Days	0	0	0	0	0	0
21	1	2	Rolpa	Paramedic	0	0	0	0	0	0	0	1	3	1	1	Injection Site Pain Injection Site Tenderness	1	1	0	0	0	3	3	Within few hours (<12H)	2 D	Fatigue	0	0	0	1	0	0	0	0	0	0	0	0	0	0	0	Within few hours (<12 H)	2 Days	0	0	0	0	0	0
24	1	1	Rolpa	Paramedic	0	0	0	0	0	0	0	1	3	1	1	Injection Site Pain Injection Site Tenderness	1	1	0	0	0	5	4	Within few hours (<12H)	2 D	Fatigue Drowsiness Headache	0	0	0	1	1	0	1	0	0	0	0	0	0	0	0	Within few hours (<12 H)	2 Days	0	0	0	0	0	0
22	1	2	Rolpa	Nurse	0	0	0	0	0	0	0	1	3	1	1	Injection Site Pain Injection Site Tenderness	1	1	0	0	0	6	4	Within few hours (<12H)	2 D	Fever Chills Fatigue Dizziness Headache	1	1	0	1	0	1	1	0	0	0	0	0	0	0	0	Within few hours (<12 H)	2 Days	1	1	Paracetamol	1	0	0
32	2	1	Rolpa	Paramedic	0	0	0	0	0	0	0	1	3	1	1	Injection Site Pain Injection Site Tenderness	1	1	0	0	0	5	4	Within few hours (<12H)	2 D	Fatigue Dizziness Headache	0	0	0	1	0	1	1	0	0	0	0	0	0	0	0	Within few hours (<12 H)	2 Days	1	1	Others	0	0	0
26	1	2	Rolpa	Nurse	0	0	0	0	0	0	0	1	1	1	0	Injection Site Tenderness	0	1	0	0	0	1	1	Within few hours (<12H)	1 D	0	0	0	0		0	0	0	0	0	0	0	0	0	0	0	0	0	0	0	0	0	0	0
26	1	1	Rolpa	Paramedic	0	0	0	0	0	0	0	1	3	1	1	Injection Site Pain Injection Site Tenderness Injection Site Swelling	1	1	1	0	0	6	4	Within few hours (<12H)	2 D	Fever Fatigue DizzinessHeadache Rashes	1	0	0	1	0	1	1	1	0	0	0	0	0	0	0	Within few hours (<12 H)	2 Days	1	1	Paracetamol Others	1	0	0
32	2	2	Rolpa	Paramedic	0	0	0	0	0	0	0	1	3	1	1	Injection Site Pain Injection Site Tenderness	1	1	0	0	0	5	4	24- 72 H	3 D	Fever Chills Fatigue	1	1	0	1	0	0	0	0	0	0	0	0	0	0	0	12 to 24 hours	>7 D	0	1	Paracetamol	1	0	0
53	3	1	Rolpa	Paramedic	0	0	0	0	0	0	0	0	0	0	0	0	0	0	0	0	0	0	0	0	0	0	0	0	0	0	0	0	0	0	0	0	0	0	0	0	0	0	0	0	0	0	0	0	0
38	2	2	Rolpa	Paramedic	0	0	0	0	0	0	0	1	3	1	1	Injection Site Pain Injection Site Tenderness	1	1	0	0	0	6	4	Within few hours (<12H)	1 D	Fever Fatigue Dizziness Headache	1	0	0	1	0	1	1	0	0	0	0	0	0	0	0	12 to 24 hours	1 Day	0	1	Flexon	0	0	1
25	1	2	Rolpa	Nurse	0	0	0	0	0	0	0	1	3	1	1	Injection Site Pain Injection Site Tenderness	1	1	0	0	0	6	4	Within few hours (<12H)	1 D	Fever Fatigue Dizziness Headache	1	0	0	1	0	1	1	0	0	0	0	0	0	0	0	Within few hours (<12 H)	1 Day	0	1	Paracetamol	1	0	0
22	1	1	Rolpa	Paramedic	0	0	0	0	0	0	0	1	3	1	1	Injection Site Pain Injection Site Tenderness	1	1	0	0	0	6	4	Within few hours (<12H)	1 D	Fever Chills Fatigue Dizziness Headache	1	1	0	1	0	1	1	0	0	0	0	0	0	0	0	Within few hours (<12 H)	1 Day	0	1	Flexon	0	0	1
35	2	1	Rolpa	Paramedic	0	0	0	0	0	0	0	1	3	1	1	Injection Site Tenderness	0	1	0	0	0	2	2	Within min (<1 H)	1 D	Myalgia/Bodyache	0	0	1	0	0	0	0	0	0	0	0	0	0	0	0	Within few hours (<12 H)	2 Days	0	0	0	0	0	0
28	1	1	Bara	Doctor	0	0	0	0	0	0	0	1	3	1	1	Injection Site Pain Injection Site Tenderness	1	1	0	0	0	3	3	12- 24 H	1 D	Myalgia/Bodyache	0	0	1	0	0	0	0	0	0	0	0	0	0	0	0	12 to 24 hours	1 Day	0	0	0	0	0	0
28	1	1	Bara	Paramedic	0	0	0	0	0	0	0	1	3	1	1	Injection Site Pain Injection Site Tenderness	1	1	0	0	0	5	4	Within min (<1 H)	2 D	Myalgia/Bodyache Dizziness Irritable Mood	0	0	1	0	0	1	0	0	0	0	0	0	0	1	0	Within few hours (<12 H)	1 Day	0	0	0	0	0	0
35	2	1	Bara	Paramedic	0	0	0	0	0	0	0	1	1	1	0	Injection Site Pain Injection Site Tenderness	1	1	0	0	0	2	2	Within min (<1 H)	3 D	0	0	0	0		0	0	0	0	0	0	0	0	0	0	0	0	0	0	0	0	0	0	0
24	1	1	Bara	Paramedic	0	0	0	0	0	0	0	1	3	1	1	Injection Site Pain Injection Site Tenderness	1	1	0	0	0	4	4	Within few hours (<12H)	2 D	Myalgia/Bodyache Dizziness	0	0	1	0	0	1	0	0	0	0	0	0	0	0	0	12 to 24 hours	2 Days	0	0	0	0	0	0
33	2	2	Rolpa	FCHV	0	0	0	0	0	0	0	1	3	1	1	Injection Site Pain Injection Site Tenderness	1	1	0	0	0	4	4	Within few hours (<12H)	2 D	Fever Myalgia/Bodyache	1	0	1	0	0	0	0	0	0	0	0	0	0	0	0	Within few hours (<12 H)	2 Days	0	0	0	0	0	0
42	2	1	Rolpa	Helper	0	0	0	0	0	0	0	1	3	1	1	Injection Site Pain Injection Site Tenderness	1	1	0	0	0	6	4	Within few hours (<12H)	2 D	Fever Chills Myalgia/Bodyache Dizziness Headache	1	1	1	0	0	1	1	0	0	0	0	0	0	0	0	Within few hours (<12 H)	2 Days	0	1	Flexon	0	0	1
33	2	2	Rolpa	FCHV	0	0	0	0	0	0	0	1	3	1	1	Injection Site Pain Injection Site Tenderness	1	1	0	0	0	5	4	Within few hours (<12H)	1 D	Myalgia/Bodyache Dizziness Headache	0	0	1	0	0	1	1	0	0	0	0	0	0	0	0	Within few hours (<12 H)	1 Day	0	0	0	0	0	0
25	1	1	Rolpa	Paramedic	0	0	0	0	0	0	0	1	3	1	1	Injection Site Pain Injection Site Tenderness	1	1	0	0	0	6	4	Within few hours (<12H)	1 D	Fever Chills Myalgia/Bodyache Dizziness Headache	1	1	1	0	0	1	1	0	0	0	0	0	0	0	0	Within few hours (<12 H)	1 Day	0	1	Paracetamol	1	0	0
31	2	1	Rolpa	Paramedic	0	0	0	0	0	0	0	0	0	0	0	0	0	0	0	0	0	0	0	0	0	0	0	0	0	0	0	0	0	0	0	0	0	0	0	0	0	0	0	0	0	0	0	0	0
21	1	2	Rolpa	Paramedic	0	0	0	0	0	0	0	1	3	1	1	Injection Site Pain Injection Site Tenderness Injection Site Swelling	1	1	1	0	0	6	4	Within min (<1 H)	3 D	Fever Chills Myalgia/Bodyache Dizziness Headache	1	1	1	0	0	1	1	0	0	0	0	0	0	0	0	24-72 hours	1 Day	1	1	Paracetamol	1	0	0
25	1	1	Rolpa	Paramedic	0	0	0	0	0	0	0	1	3	1	1	Injection Site Pain Injection Site Tenderness	1	1	0	0	0	5	4	12- 24 H	4-7 D	Myalgia/Bodyache Dizziness Irritable Mood	0	0	1	0	0	1	0	0	0	0	0	0	0	1	0	24-72 hours	<1 D	0	0	0	0	0	0
28	1	1	Rolpa	Doctor	0	0	0	0	0	0	0	1	3	1	1	Injection Site Tenderness	0	1	0	0	0	3	3	Within min (<1 H)	<1 D	Myalgia/Bodyache Headache	0	0	1	0	0	0	1	0	0	1	0	0	0	0	0	Within few hours (<12 H)	<1 D	0	1	Paracetamol	1	0	0
32	2	1	Bara	Doctor	0	0	0	0	0	0	0	1	3	1	1	Injection Site Pain Injection Site Swelling	1	0	1	0	0	5	4	Within few hours (<12H)	2 D	Fever Myalgia/Bodyache Anxiety	1	0	1	0	0	0	0	0	0	0	0	0	0	0	1	12 to 24 hours	2 Days	0	0	0	0	0	0
22	1	1	Bara	Paramedic	0	0	0	0	0	0	0	0	0	0	0	0	0	0	0	0	0	0	0	0	0	0	0	0	0	0	0	0	0	0	0	0	0	0	0	0	0	0	0	0	0	0	0	0	0
24	1	2	Rolpa	FCHV	0	0	0	0	0	0	0	1	2	0	1	0	0	0	0	0	0	3	3	0	0	Fever Myalgia/Bodyache Headache	1	0	1	0	0	0	1	0	0	0	0	0	0	0	0	12 to 24 hours	<1 D	0	0	0	0	0	0
52	3	2	Rolpa	FCHV	0	0	0	0	0	0	0	0	0	0	0	0	0	0	0	0	0	0	0	0	0	0	0	0	0	0	0	0	0	0	0	0	0	0	0	0	0	0	0	0	0	0	0	0	0
26	1	1	Rolpa	Paramedic	0	0	0	0	0	0	0	1	2	0	1	0	0	0	0	0	0	4	4	0	0	Fever Chills Myalgia/Bodyache Headache	1	1	1	0	0	0	1	0	0	0	0	0	0	0	0	12 to 24 hours	<1 D	0	1	Paracetamol	1	0	0
28	1	2	Rolpa	Nurse	0	0	0	0	0	0	0	1	2	0	1	0	0	0	0	0	0	3	3	0	0	Fever Myalgia/Bodyache Headache	1	0	1	0	0	0	1	0	0	0	0	0	0	0	0	12 to 24 hours	<1 D	0	1	Paracetamol	1	0	0
24	1	2	Rolpa	Helper	0	0	0	0	0	0	0	1	2	0	1	0	0	0	0	0	0	4	4	0	0	Fever Chills Myalgia/Bodyache Headache	1	1	1	0	0	0	1	0	0	0	0	0	0	0	0	12 to 24 hours	<1 D	0	1	Paracetamol	1	0	0
51	3	2	Rolpa	Nurse	0	0	0	0	0	0	0	1	2	0	1	0	0	0	0	0	0	2	2	0	0	Fever Headache	1	0	0	0	0	0	1	0	0	0	0	0	0	0	0	12 to 24 hours	<1 D	0	1	Paracetamol	1	0	0
46	3	2	Rolpa	Helper	0	0	0	0	0	0	0	0	0	0	0	0	0	0	0	0	0	0	0	0	0	0	0	0	0	0	0	0	0	0	0	0	0	0	0	0	0	0	0	0	0	0	0	0	0
46	3	2	Rolpa	Helper	0	0	0	0	0	0	0	1	2	0	1	0	0	0	0	0	0	2	2	0	0	Fever Headache	1	0	0	0	0	0	1	0	0	0	0	0	0	0	0	12 to 24 hours	<1 D	0	0	0	0	0	0
36	2	2	Rolpa	FCHV	0	0	0	0	0	0	0	0	0	0	0	0	0	0	0	0	0	0	0	0	0	0	0	0	0	0	0	0	0	0	0	0	0	0	0	0	0	0	0	0	0	0	0	0	0
28	1	2	Rolpa	FCHV	0	0	0	0	0	0	0	0	0	0	0	0	0	0	0	0	0	0	0	0	0	0	0	0	0	0	0	0	0	0	0	0	0	0	0	0	0	0	0	0	0	0	0	0	0
45	3	2	Rolpa	FCHV	0	0	0	0	0	0	0	1	2	0	1	0	0	0	0	0	0	1	1	0	0	Headache	0	0	0	0	0	0	1	0	0	0	0	0	0	0	0	12 to 24 hours	<1 D	0	0	0	0	0	0
43	2	2	Rolpa	FCHV	0	0	0	0	0	0	0	1	2	0	1	0	0	0	0	0	0	2	2	0	0	Myalgia/Bodyache Headache	0	0	1	0	0	0	1	0	0	0	0	0	0	0	0	12 to 24 hours	<1 D	0	0	0	0	0	0
22	1	1	Bara	Helper	0	0	0	0	0	0	0	1	3	1	1	Injection Site Pain Injection Site Tenderness	1	1	0	0	0	4	4	12- 24 H	2 D	Fever Myalgia/Bodyache	1	0	1	0	0	0	0	0	0	0	0	0	0	0	0	Within few hours (<12 H)	1 Day	0	0	0	0	0	0
29	1	1	Bara	Helper	0	0	0	0	0	0	0	1	1	1	0	Injection Site Pain Injection Site Tenderness	1	1	0	0	0	2	2	Within few hours (<12H)	2 D	0	0	0	0		0	0	0	0	0	0	0	0	0	0	0	0	0	0	0	0	0	0	0
31	2	2	Rolpa	Paramedic	0	0	0	0	0	0	0	1	1	1	0	Injection Site Pain Injection Site Tenderness	1	1	0	0	0	2	2	Within min (<1 H)	1 D	0	0	0	0		0	0	0	0	0	0	0	0	0	0	0	0	0	0	0	0	0	0	0
33	2	2	Rolpa	FCHV	0	0	0	0	0	0	0	1	3	1	1	Injection Site Tenderness	0	1	0	0	0	3	3	Within min (<1 H)	2 D	Fever Myalgia/Bodyache	1	0	1	0	0	0	0	0	0	1	0	0	0	0	0	Within few hours (<12 H)	2 Days	0	0	0	0	0	0
24	1	2	Rolpa	Paramedic	0	0	0	0	0	0	0	1	3	1	1	Injection Site Tenderness	0	1	0	0	0	5	4	12- 24 H	4-7 D	Fever Myalgia/Bodyache Headache Dizziness	1	0	1	0	0	1	1	0	0	0	0	0	0	1	0	12 to 24 hours	3 Days	0	0	0	0	0	0
19	1	2	Rolpa	Helper	0	0	0	0	0	0	0	1	3	1	1	Injection Site Pain Injection Site Tenderness	1	1	0	0	0	6	4	Within few hours (<12H)	1 D	Fever Chills Myalgia/Bodyache Dizziness Headache	1	1	1	0	0	1	1	0	0	0	0	0	0	0	0	Within few hours (<12 H)	1 Day	1	1	Paracetamol	1	0	0
33	2	1	Rolpa	Helper	0	0	0	0	0	0	0	1	1	1	0	Injection Site Tenderness	0	1	0	0	0	1	1	Within few hours (<12H)	<1 D	0	0	0	0		0	0	0	0	0	0	0	0	0	0	0	0	0	0	0	0	0	0	0
28	1	1	Rolpa	Paramedic	0	0	0	0	0	0	0	1	3	1	1	Injection Site Tenderness	0	1	0	0	0	3	3	Within few hours (<12H)	1 D	Headache Myalgia/Bodyache	0	0	1	0	0	0	1	0	0	0	0	0	0	0	0	Within few hours (<12 H)	1 Day	0	0	0	0	0	0
37	2	1	Rolpa	Paramedic	0	0	0	0	0	0	0	1	3	1	1	Injection Site Pain Injection Site Tenderness	1	1	0	0	0	6	4	Within few hours (<12H)	2 D	Fever Chills Myalgia/Bodyache Dizziness Headache	1	1	1	0	0	1	1	0	0	1	0	0	0	0	0	12 to 24 hours	2 Days	0	1	Paracetamol	1	0	0
22	1	2	Rolpa	Nurse	0	0	0	0	0	0	0	1	3	1	1	Injection Site Pain Injection Site Tenderness	1	1	0	0	0	6	4	Within few hours (<12H)	2 D	Fever Chills Fatigue Dizziness Headache	1	1	0	1	0	1	1	0	0	0	0	0	0	0	0	12 to 24 hours	2 Days	0	1	Paracetamol	1	0	0
35	2	2	Rolpa	Helper	0	0	0	0	0	0	0	1	3	1	1	Injection Site Pain Injection Site Tenderness Injection Site Swelling	1	1	1	0	0	6	4	Within few hours (<12H)	2 D	Fever Fatigue Dizziness Headache	1	0	0	1	0	1	1	0	0	0	0	0	0	0	0	Within few hours (<12 H)	2 Days	0	1	Paracetamol	1	0	0
27	1	2	Rolpa	Paramedic	0	0	0	0	0	0	0	1	3	1	1	Injection Site Tenderness	0	1	0	0	0	5	4	Within min (<1 H)	2 D	Fever Fatigue Dizziness Headache	1	0	0	1	0	1	1	0	0	0	0	0	0	0	0	Within few hours (<12 H)	2 Days	0	1	Paracetamol	1	0	0
20	1	2	Rolpa	Paramedic	0	0	0	0	0	0	0	1	3	1	1	Injection Site Tenderness	0	1	0	0	0	6	4	Within few hours (<12H)	1 D	Fever Chills Fatigue Drowsiness Headache	1	1	0	1	1	0	1	0	0	0	0	0	0	0	0	Within few hours (<12 H)	2 Days	0	0	0	0	0	0
37	2	2	Rolpa	Paramedic	0	0	0	0	0	0	0	1	3	1	1	Injection Site Pain Injection Site Tenderness	1	1	0	0	0	5	4	Within few hours (<12H)	2 D	FatigueDrowsiness Headache	0	0	0	1	1	0	1	0	0	0	0	0	0	0	0	Within few hours (<12 H)	2 Days	0	1	Flexon	0	0	1
21	1	1	Bara	Paramedic	0	0	0	0	0	0	0	1	3	1	1	Injection Site Pain Injection Site Tenderness	1	1	0	0	0	4	4	12- 24 H	2 D	Fever Fatigue	1	0	0	1	0	0	0	0	0	0	0	0	0	0	0	Within few hours (<12 H)	4-7 Days	0	0	0	0	0	0
22	1	2	Bara	Nurse	0	0	0	0	0	0	0	1	3	1	1	Injection Site Pain Injection Site Tenderness	1	1	0	0	0	4	4	Within few hours (<12H)	4-7 D	Fever Fatigue	1	0	0	1	0	0	0	0	0	0	0	0	0	0	0	Within few hours (<12 H)	4-7 Days	0	1	Paracetamol Flexon	1	0	1
23	1	1	Bara	Helper	0	0	0	0	0	0	0	1	1	1	0	Injection Site Tenderness	0	1	0	0	0	1	1	Within few hours (<12H)	1 D	0	0	0	0		0	0	0	0	0	0	0	0	0	0	0	0	0	0	0	0	0	0	0
23	1	1	Bara	Helper	0	0	0	0	0	0	0	1	3	1	1	Injection Site Pain Injection Site Tenderness	1	1	0	0	0	4	4	Within few hours (<12H)	1 D	Fever Headache	1	0	0	0	0	0	1	0	0	0	0	0	0	0	0	Within few hours (<12 H)	1 Day	0	1	Flexon	0	0	1
22	1	1	Bara	Helper	0	0	0	0	0	0	0	1	3	1	1	Injection Site Pain Injection Site Tenderness	1	1	0	0	0	6	4	Within few hours (<12H)	1 D	Fever Drowsiness Fatigue Headache	1	0	0	1	1	0	1	0	0	0	0	0	0	0	0	Within few hours (<12 H)	2 Days	0	0	0	0	0	0
32	2	1	Bara	Doctor	0	0	0	0	0	0	0	0	0	0	0	0	0	0	0	0	0	0	0	0	0	0	0	0	0	0	0	0	0	0	0	0	0	0	0	0	0	0	0	0	0	0	0	0	0
28	1	2	Bara	Doctor	0	0	0	0	0	0	0	1	3	1	1	Injection Site Pain Injection Site Tenderness	1	1	0	0	0	6	4	12- 24 H	1 D	Fever Fatigue Drowsiness Headache	1	0	0	1	1	0	1	0	0	0	0	0	0	0	0	12 to 24 hours	1 Day	0	1	Dolopar	0	0	0
50	3	2	Bara	Nurse	1	0	1	0	0	0	0	0	0	0	0	0	0	0	0	0	0	0	0	0	0	0	0	0	0	0	0	0	0	0	0	0	0	0	0	0	0	0	0	0	0	0	0	0	0
24	1	2	Rolpa	Nurse	0	0	0	0	0	0	0	1	3	1	1	Injection Site Pain Injection Site Tenderness Others	1	1	0	1	Redness over injection site	6	4	Within few hours (<12H)	2 D	Fever Chills Fatigue Drowsiness Headache	1	1	0	1	1	0	1	0	0	0	0	0	0	0	0	Within few hours (<12 H)	2 Days	1	1	Flexon	0	0	1
37	2	2	Rolpa	Nurse	0	0	0	0	0	0	0	1	2	0	1	0	0	0	0	0	0	5	4	0	0	Fever Chills Fatigue Drowsiness Headache	1	1	0	1	1	0	1	0	0	0	0	0	0	0	0	Within few hours (<12 H)	2 Days	0	1	Paracetamol	1	0	0
21	1	2	Rolpa	Nurse	0	0	0	0	0	0	0	1	1	1	0	Injection Site Pain Injection Site Tenderness	1	1	0	0	0	2	2	Within few hours (<12H)	3 D	0	0	0	0		0	0	0	0	0	0	0	0	0	0	0	0	0	0	0	0	0	0	0
25	1	1	Rolpa	Paramedic	0	0	0	0	0	0	0	1	3	1	1	Injection Site Tenderness	0	1	0	0	0	2	2	Within few hours (<12H)	1 D	Fatigue	0	0	0	1	0	0	0	0	0	0	0	0	0	0	0	Within few hours (<12 H)	1 Day	0	0	0	0	0	0
21	1	2	Syangja	Paramedic	0	0	0	0	0	0	0	0	0	0	0	0	0	0	0	0	0	0	0	0	0	0	0	0	0	0	0	0	0	0	0	0	0	0	0	0	0	0	0	0	0	0	0	0	0
20	1	2	Bara	Paramedic	0	0	0	0	0	0	0	1	3	1	1	Injection Site Pain	1	0	0	0	0	4	4	Within few hours (<12H)	2 D	Fever Headache Vomiting	1	0	0	0	0	0	1	0	0	1	0	0	0	0	0	12 to 24 hours	<1 D	0	1	Flexon	0	0	1
58	3	1	Bara	Paramedic	0	0	0	0	0	0	0	1	3	1	1	Injection Site Pain Injection Site Tenderness	1	1	0	0	0	4	4	Within few hours (<12H)	1 D	Fever Fatigue	1	0	0	1	0	0	0	0	0	0	0	0	0	0	0	12 to 24 hours	1 Day	0	1	Dolopar	0	0	0
28	1	1	Bara	Helper	0	0	0	0	0	0	0	1	3	1	1	Injection Site Pain Injection Site Tenderness	1	1	0	0	0	4	4	12- 24 H	1 D	Fever Fatigue	1	0	0	1	0	0	0	0	0	0	0	0	0	0	0	12 to 24 hours	1 Day	0	1	Flexon	0	0	1
52	3	2	Bara	Helper	0	0	0	0	0	0	0	1	3	1	1	Injection Site Pain Injection Site Tenderness	1	1	0	0	0	4	4	12- 24 H	1 D	Fever Myalgia/Bodyache	1	0	1	0	0	0	0	0	0	0	0	0	0	0	0	12 to 24 hours	2 Days	0	1	Dolopar	0	0	0
26	1	2	Bara	Helper	0	0	0	0	0	0	0	1	3	1	1	Injection Site Pain Injection Site Tenderness	1	1	0	0	0	5	4	12- 24 H	1 D	Fever Myalgia/Bodyache Drowsiness	1	0	1	0	1	0	0	0	0	0	0	0	0	0	0	12 to 24 hours	2 Days	0	1	Flexon	0	0	1
23	1	1	Bara	Paramedic	0	0	0	0	0	0	0	1	2	0	1	0	0	0	0	0	0	2	2	0	0	Fever Headache	1	0	0	0	0	0	1	0	0	0	0	0	0	0	0	Within few hours (<12 H)	1 Day	0	1	Codopar	0	0	0
26	1	1	Bara	Paramedic	0	0	0	0	0	0	0	1	3	1	1	Injection Site Pain Injection Site Tenderness	1	1	0	0	0	4	4	Within few hours (<12H)	1 D	Fever Myalgia/Bodyache	1	0	1	0	0	0	0	0	0	0	0	0	0	0	0	12 to 24 hours	1 Day	0	1	Flexon	0	0	1
28	1	1	Bara	Helper	0	0	0	0	0	0	0	1	3	1	1	Injection Site Pain Injection Site Tenderness	1	1	0	0	0	5	4	Within few hours (<12H)	2 D	Fever Fatigue Headache	1	0	0	1	0	0	1	0	0	0	0	0	0	0	0	12 to 24 hours	1 Day	0	1	Dolopar	0	0	0
31	2	1	Bara	Helper	0	0	0	0	0	0	0	0	0	0	0	0	0	0	0	0	0	0	0	0	0	0	0	0	0	0	0	0	0	0	0	0	0	0	0	0	0	0	0	0	0	0	0	0	0
29	1	1	Bara	Doctor	0	0	0	0	0	0	0	1	2	0	1	0	0	0	0	0	0	1	1	0	0	Fatigue	0	0	0	1	0	0	0	0	0	0	0	0	0	0	0	Within few hours (<12 H)	1 Day	0	0	0	0	0	0
28	1	1	Bara	Helper	0	0	0	0	0	0	0	1	3	1	1	Injection Site Pain Injection Site Tenderness	1	1	0	0	0	4	4	Within few hours (<12H)	2 D	Fatigue Fever	1	0	0	1	0	0	0	0	0	0	0	0	0	0	0	12 to 24 hours	2 Days	0	0	0	0	0	0
23	1	1	Bara	Helper	0	0	0	0	0	0	0	1	3	1	1	Injection Site Tenderness	0	1	0	0	0	2	2	Within few hours (<12H)	3 D	Fatigue	0	0	0	1	0	0	0	0	0	0	0	0	0	0	0	12 to 24 hours	2 Days	0	0	0	0	0	0
24	1	1	Bara	Helper	0	0	0	0	0	0	0	0	0	0	0	0	0	0	0	0	0	0	0	0	0	0	0	0	0	0	0	0	0	0	0	0	0	0	0	0	0	0	0	0	0	0	0	0	0
27	1	1	Bara	Helper	0	0	0	0	0	0	0	0	0	0	0	0	0	0	0	0	0	0	0	0	0	0	0	0	0	0	0	0	0	0	0	0	0	0	0	0	0	0	0	0	0	0	0	0	0
30	2	1	Bara	Helper	0	0	0	0	0	0	0	1	3	1	1	Injection Site Pain	1	0	0	0	0	3	3	Within few hours (<12H)	2 D	Fever Fatigue	1	0	0	1	0	0	0	0	0	0	0	0	0	0	0	12 to 24 hours	1 Day	0	0	0	0	0	0
35	2	1	Bara	Helper	0	0	0	0	0	0	0	1	3	1	1	Injection Site Pain Injection Site Tenderness	1	1	0	0	0	3	3	12- 24 H	3 D	Fatigue	0	0	0	1	0	0	0	0	0	0	0	0	0	0	0	Within few hours (<12 H)	1 Day	0	0	0	0	0	0
32	2	1	Bara	Helper	0	0	0	0	0	0	0	1	3	1	1	Injection Site Pain Injection Site Tenderness	1	1	0	0	0	3	3	Within few hours (<12H)	3 D	Fatigue	0	0	0	1	0	0	0	0	0	0	0	0	0	0	0	12 to 24 hours	1 Day	0	0	0	0	0	0
28	1	1	Bara	Helper	0	0	0	0	0	0	0	1	3	1	1	Injection Site Pain	1	0	0	0	0	4	4	Within few hours (<12H)	4-7 D	Fatigue Fever Chills	1	1	0	1	0	0	0	0	0	0	0	0	0	0	0	12 to 24 hours	1 Day	0	0	0	0	0	0
27	1	2	Bara	Helper	0	0	0	0	0	0	0	1	3	1	1	Injection Site Pain Injection Site Tenderness	1	1	0	0	0	5	4	Within few hours (<12H)	3 D	Fatigue Fever Headache	1	0	0	1	0	0	1	0	0	0	0	0	0	0	0	12 to 24 hours	<1 D	0	0	0	0	0	0
29	1	1	Bara	Helper	0	0	0	0	0	0	0	1	3	1	1	Injection Site Pain Injection Site Tenderness	1	1	0	0	0	4	4	Within few hours (<12H)	2 D	Fatigue Fever	1	0	0	1	0	0	0	0	0	0	0	0	0	0	0	12 to 24 hours	<1 D	0	0	0	0	0	0
32	2	1	Bara	Helper	0	0	0	0	0	0	0	0	0	0	0	0	0	0	0	0	0	0	0	0	0	0	0	0	0	0	0	0	0	0	0	0	0	0	0	0	0	0	0	0	0	0	0	0	0
65	4	1	Bara	Helper	1	0	1	0	0	0	0	1	1	1	0	Injection Site Pain Injection Site Tenderness	1	1	0	0	0	2	2	Within few hours (<12H)	<1 D	0	0	0	0		0	0	0	0	0	0	0	0	0	0	0	0	0	0	0	0	0	0	0
55	3	1	Bara	Helper	0	0	0	0	0	0	0	1	1	1	0	Injection Site Pain	1	0	0	0	0	1	1	Within min (<1 H)	<1 D	0	0	0	0		0	0	0	0	0	0	0	0	0	0	0	0	0	0	0	0	0	0	0
22	1	1	Bara	Helper	0	0	0	0	0	0	0	1	1	1	0	Injection Site Pain	1	0	0	0	0	1	1	Within min (<1 H)	<1 D	0	0	0	0		0	0	0	0	0	0	0	0	0	0	0	0	0	0	0	0	0	0	0
22	1	2	Bara	Helper	0	0	0	0	0	0	0	1	1	1	0	Injection Site Pain Injection Site Tenderness	1	1	0	0	0	2	2	Within min (<1 H)	<1 D	0	0	0	0		0	0	0	0	0	0	0	0	0	0	0	0	0	0	0	0	0	0	0
48	3	2	Bara	Helper	0	0	0	0	0	0	0	1	1	1	0	Injection Site Pain Injection Site Tenderness	1	1	0	0	0	2	2	Within min (<1 H)	1 D	0	0	0	0		0	0	0	0	0	0	0	0	0	0	0	0	0	0	0	0	0	0	0
24	1	2	Bara	Nurse	0	0	0	0	0	0	0	1	3	1	1	Injection Site Pain Injection Site Tenderness	1	1	0	0	0	6	4	Within few hours (<12H)	3 D	Fever Chills Fatigue Drowsiness Headache Irritable Mood	1	1	0	1	1	0	1	0	0	0	0	0	0	1	0	Within few hours (<12 H)	2 Days	0	1	Dolopar	0	0	0
27	1	1	Syangja	Doctor	0	0	0	0	0	0	0	1	1	1	0	Injection Site Pain	1	0	0	0	0	1	1	Within min (<1 H)	2 D	0	0	0	0		0	0	0	0	0	0	0	0	0	0	0	0	0	0	0	0	0	0	0
25	1	2	Syangja	Doctor	0	0	0	0	0	0	0	1	2	0	1	0	0	0	0	0	0	1	1	0	0	Fatigue	0	0	0	1	0	0	0	0	0	0	0	0	0	0	0	Within few hours (<12 H)	<1 D	0	1	Paracetamol	1	0	0
32	2	1	Syangja	Paramedic	0	0	0	0	0	0	0	0	0	0	0	0	0	0	0	0	0	0	0	0	0	0	0	0	0	0	0	0	0	0	0	0	0	0	0	0	0	0	0	0	0	0	0	0	0
64	4	2	Syangja	FCHV	1	0	0	0	0	1	Psychiatric illness	1	1	1	0	Injection Site Pain	1	0	0	0	0	1	1	12- 24 H	1 D	0	0	0	0		0	0	0	0	0	0	0	0	0	0	0	0	0	0	0	0	0	0	0
42	2	1	Syangja	Paramedic	1	1	0	0	0	0	0	1	2	0	1	0	0	0	0	0	0	1	1	0	0	Drowsiness	0	0	0	0	1	0	0	0	0	0	0	0	0	0	0	Within few hours (<12 H)	<1 D	0	0	0	0	0	0
32	2	1	Syangja	Paramedic	0	0	0	0	0	0	0	1	2	0	1	0	0	0	0	0	0	1	1	0	0	Fatigue	0	0	0	1	0	0	0	0	0	0	0	0	0	0	0	Within few hours (<12 H)	1 Day	0	0	0	0	0	0
34	2	1	Syangja	Paramedic	0	0	0	0	0	0	0	1	3	1	1	Injection Site Pain	1	0	0	0	0	3	3	Within few hours (<12H)	2 D	Chills Fatigue	0	1	0	1	0	0	0	0	0	0	0	0	0	0	0	Within few hours (<12 H)	<1 D	0	1	Codopar	0	0	0
30	2	1	Syangja	Helper	0	0	0	0	0	0	0	1	3	1	1	Injection Site Pain	1	0	0	0	0	2	2	Within few hours (<12H)	2 D	Fever	1	0	0	0	0	0	0	0	0	0	0	0	0	0	0	Within few hours (<12 H)	<1 D	0	0	0	0	0	0
28	1	1	Syangja	Paramedic	0	0	0	0	0	0	0	1	3	1	1	Injection Site Pain	1	0	0	0	0	3	3	Within few hours (<12H)	2 D	Fever Fatigue	1	0	0	1	0	0	0	0	0	0	0	0	0	0	0	12 to 24 hours	<1 D	0	0	0	0	0	0
46	3	1	Syangja	Paramedic	0	0	0	0	0	0	0	1	3	1	1	Injection Site Pain	1	0	0	0	0	3	3	Within few hours (<12H)	3 D	Fever Myalgia/Bodyache	1	0	1	0	0	0	0	0	0	0	0	0	0	0	0	12 to 24 hours	1 Day	0	1	Paracetamol	1	0	0
27	1	1	Syangja	Doctor	0	0	0	0	0	0	0	1	3	1	1	Injection Site Tenderness	0	1	0	0	0	3	3	Within few hours (<12H)	1 D	Fever Headache	1	0	0	0	0	0	1	0	0	0	0	0	0	0	0	12 to 24 hours	<1 D	0	1	Flexon	0	0	1
30	2	2	Syangja	Helper	0	0	0	0	0	0	0	0	0	0	0	0	0	0	0	0	0	0	0	0	0	0	0	0	0	0	0	0	0	0	0	0	0	0	0	0	0	0	0	0	0	0	0	0	0
26	1	1	Syangja	Doctor	0	0	0	0	0	0	0	0	0	0	0	0	0	0	0	0	0	0	0	0	0	0	0	0	0	0	0	0	0	0	0	0	0	0	0	0	0	0	0	0	0	0	0	0	0
46	3	1	Syangja	Paramedic	0	0	0	0	0	0	0	0	0	0	0	0	0	0	0	0	0	0	0	0	0	0	0	0	0	0	0	0	0	0	0	0	0	0	0	0	0	0	0	0	0	0	0	0	0
29	1	2	Syangja	Nurse	0	0	0	0	0	0	0	0	0	0	0	0	0	0	0	0	0	0	0	0	0	0	0	0	0	0	0	0	0	0	0	0	0	0	0	0	0	0	0	0	0	0	0	0	0
25	1	1	Syangja	Paramedic	0	0	0	0	0	0	0	0	0	0	0	0	0	0	0	0	0	0	0	0	0	0	0	0	0	0	0	0	0	0	0	0	0	0	0	0	0	0	0	0	0	0	0	0	0
22	1	1	Syangja	Paramedic	0	0	0	0	0	0	0	1	3	1	1	Injection Site Tenderness	0	1	0	0	0	2	2	12- 24 H	1 D	Myalgia/Bodyache	0	0	1	0	0	0	0	0	0	0	0	0	0	0	0	12 to 24 hours	3 Days	0	0	0	0	0	0
38	2	1	Syangja	Paramedic	0	0	0	0	0	0	0	1	3	1	1	Injection Site Tenderness	0	1	0	0	0	3	3	Within few hours (<12H)	<1 D	Myalgia/Bodyache Drowsiness	0	0	1	0	1	0	0	0	0	0	0	0	0	0	0	12 to 24 hours	<1 D	0	0	0	0	0	0
45	3	1	Syangja	Paramedic	0	0	0	0	0	0	0	0	0	0	0	0	0	0	0	0	0	0	0	0	0	0	0	0	0	0	0	0	0	0	0	0	0	0	0	0	0	0	0	0	0	0	0	0	0
21	1	2	Syangja	Paramedic	0	0	0	0	0	0	0	1	3	1	1	Injection Site Tenderness	0	1	0	0	0	2	2	Within few hours (<12H)	1 D	Myalgia/Bodyache	0	0	1	0	0	0	0	0	0	0	0	0	0	0	0	Within few hours (<12 H)	2 Days	0	0	0	0	0	0
23	1	1	Syangja	Paramedic	0	0	0	0	0	0	0	0	0	0	0	0	0	0	0	0	0	0	0	0	0	0	0	0	0	0	0	0	0	0	0	0	0	0	0	0	0	0	0	0	0	0	0	0	0
24	1	2	Syangja	Nurse	0	0	0	0	0	0	0	1	3	1	1	Injection Site Tenderness	0	1	0	0	0	2	2	Within few hours (<12H)	1 D	Fever	1	0	0	0	0	0	0	0	0	0	0	0	0	0	0	12 to 24 hours	1 Day	0	0	0	0	0	0
22	1	2	Syangja	Paramedic	0	0	0	0	0	0	0	1	3	1	1	Injection Site Pain Injection Site Tenderness	1	1	0	0	0	4	4	Within min (<1 H)	4-7 D	Fever Drowsiness	1	0	0	0	1	0	0	0	0	0	0	0	0	0	0	12 to 24 hours	<1 D	0	1	Paracetamol	1	0	0
40	2	2	Syangja	FCHV	0	0	0	0	0	0	0	1	1	1	0	Injection Site Pain Injection Site Tenderness	1	1	0	0	0	2	2	12- 24 H	2 D	0	0	0	0		0	0	0	0	0	0	0	0	0	0	0	0	0	0	0	0	0	0	0
50	3	2	Syangja	FCHV	1	1	0	0	0	0	0	1	3	1	1	Injection Site Pain Injection Site Tenderness	1	1	0	0	0	4	4	Within few hours (<12H)	2 D	Fever Chills	1	1	0	0	0	0	0	0	0	0	0	0	0	0	0	Within few hours (<12 H)	3 Days	0	0	0	0	0	0
25	1	2	Syangja	Nurse	0	0	0	0	0	0	0	1	3	1	1	Injection Site Pain Injection Site Tenderness	1	1	0	0	0	5	4	Within few hours (<12H)	1 D	Fever Myalgia/Bodyache Drowsiness	1	0	1	0	1	0	0	0	0	0	0	0	0	0	0	Within few hours (<12 H)	<1 D	0	0	0	0	0	0
50	3	2	Syangja	FCHV	0	0	0	0	0	0	0	1	3	1	1	Injection Site Tenderness	0	1	0	0	0	3	3	Within min (<1 H)	<1 D	Vomiting Dizziness	0	0	0	0	0	1	0	0	0	1	0	0	0	0	0	12 to 24 hours	<1 D	0	0	0	0	0	0
24	1	2	Syangja	Paramedic	0	0	0	0	0	0	0	1	1	1	0	Injection Site Tenderness	0	1	0	0	0	1	1	Within few hours (<12H)	1 D	0	0	0	0		0	0	0	0	0	0	0	0	0	0	0	0	0	0	0	0	0	0	0
60	4	2	Syangja	FCHV	1	1	0	0	0	0	0	1	1	1	0	Injection Site Tenderness	0	1	0	0	0	1	1	Within few hours (<12H)	<1 D	0	0	0	0		0	0	0	0	0	0	0	0	0	0	0	0	0	0	0	0	0	0	0
30	2	2	Syangja	FCHV	0	0	0	0	0	0	0	1	2	0	1	0	0	0	0	0	0	4	4	0	0	Fever Chills Myalgia/Bodyache Fainting attack	1	1	1	0	0	1	0	0	0	0	0	0	0	0	0	Within few hours (<12 H)	2 Days	1	0	0	0	0	0
25	1	2	Syangja	Nurse	0	0	0	0	0	0	0	1	3	1	1	Injection Site Tenderness	0	1	0	0	0	4	4	Within few hours (<12H)	<1 D	Fever Myalgia/Bodyache Drowsiness	1	0	1	0	1	0	0	0	0	0	0	0	0	0	0	Within few hours (<12 H)	1 Day	0	1	Paracetamol	1	0	0
45	3	2	Syangja	FCHV	0	0	0	0	0	0	0	1	1	1	0	Injection Site Tenderness	0	1	0	0	0	1	1	Within few hours (<12H)	<1 D	0	0	0	0		0	0	0	0	0	0	0	0	0	0	0	0	0	0	0	0	0	0	0
40	2	2	Syangja	FCHV	0	0	0	0	0	0	0	0	0	0	0	0	0	0	0	0	0	0	0	0	0	0	0	0	0	0	0	0	0	0	0	0	0	0	0	0	0	0	0	0	0	0	0	0	0
47	3	2	Syangja	FCHV	0	0	0	0	0	0	0	1	1	1	0	Injection Site Pain Injection Site Tenderness	1	1	0	0	0	2	2	Within few hours (<12H)	2 D	0	0	0	0		0	0	0	0	0	0	0	0	0	0	0	0	0	0	0	0	0	0	0
27	1	2	Syangja	FCHV	0	0	0	0	0	0	0	0	0	0	0	0	0	0	0	0	0	0	0	0	0	0	0	0	0	0	0	0	0	0	0	0	0	0	0	0	0	0	0	0	0	0	0	0	0
41	2	2	Syangja	FCHV	0	0	0	0	0	0	0	1	1	1	0	Injection Site Pain Injection Site Tenderness	1	1	0	0	0	2	2	Within few hours (<12H)	2 D	0	0	0	0		0	0	0	0	0	0	0	0	0	0	0	0	0	0	0	0	0	0	0
36	2	2	Syangja	FCHV	1	1	0	0	0	0	0	1	2	0	1	0	0	0	0	0	0	1	1	0	0	Dizziness	0	0	0	0	0	1	0	0	0	0	0	0	0	0	0	12 to 24 hours	<1 D	0	0	0	0	0	0
27	1	2	Syangja	Doctor	0	0	0	0	0	0	0	1	2	0	1	0	0	0	0	0	0	1	1	0	0	Myalgia/Bodyache	0	0	1	0	0	0	0	0	0	0	0	0	0	0	0	Within few hours (<12 H)	<1 D	0	0	0	0	0	0
25	1	2	Syangja	Nurse	0	0	0	0	0	0	0	1	1	1	0	Injection Site Pain Injection Site Tenderness	1	1	0	0	0	2	2	Within few hours (<12H)	3 D	0	0	0	0		0	0	0	0	0	0	0	0	0	0	0	0	0	0	0	0	0	0	0
49	3	2	Syangja	Nurse	0	0	0	0	0	0	0	1	3	1	1	Injection Site Tenderness	0	1	0	0	0	5	4	Within few hours (<12H)	2 D	Fever Chills Fatigue Drowsiness	1	1	0	1	1	0	0	0	0	0	0	0	0	0	0	Within few hours (<12 H)	2 Days	1	1	Paracetamol	1	0	0
26	1	2	Syangja	Paramedic	0	0	0	0	0	0	0	1	1	1	0	Injection Site Tenderness	0	1	0	0	0	1	1	12- 24 H	4-7 D	0	0	0	0		0	0	0	0	0	0	0	0	0	0	0	0	0	0	0	0	0	0	0
42	2	2	Syangja	Nurse	0	0	0	0	0	0	0	1	3	1	1	Injection Site Tenderness	0	1	0	0	0	2	2	Within few hours (<12H)	3 D	Headache	0	0	0	0	0	0	1	0	0	0	0	0	0	0	0	Within few hours (<12 H)	<1 D	0	0	0	0	0	0
49	3	1	Syangja	Helper	0	0	0	0	0	0	0	1	2	0	1	0	0	0	0	0	0	1	1	0	0	Drowsiness	0	0	0	0	1	0	0	0	0	0	0	0	0	0	0	Within few hours (<12 H)	<1 D	0	0	0	0	0	0
35	2	1	Syangja	Paramedic	0	0	0	0	0	0	0	0	0	0	0	0	0	0	0	0	0	0	0	0	0	0	0	0	0	0	0	0	0	0	0	0	0	0	0	0	0	0	0	0	0	0	0	0	0
28	1	1	Syangja	Paramedic	0	0	0	0	0	0	0	1	2	0	1	0	0	0	0	0	0	3	3	0	0	Chills FatigueDrowsiness Others	0	1	0	1	1	0	0	0	0	1	0	0	0	0	0	Within few hours (<12 H)	<1 D	0	1	Paracetamol	1	0	0
46	3	1	Syangja	Helper	0	0	0	0	0	0	0	1	1	1	0	Injection Site Tenderness	0	1	0	0	0	1	1	Within few hours (<12H)	<1 D	0	0	0	0		0	0	0	0	0	0	0	0	0	0	0	0	0	0	0	0	0	0	0
31	2	2	Syangja	Paramedic	0	0	0	0	0	0	0	1	3	1	1	Injection Site Tenderness	0	1	0	0	0	3	3	Within few hours (<12H)	3 D	Fatigue Drowsiness	0	0	0	1	1	0	0	0	0	0	0	0	0	0	0	Within few hours (<12 H)	<1 D	0	1	Others	0	0	0
30	2	1	Syangja	Paramedic	0	0	0	0	0	0	0	0	0	0	0	0	0	0	0	0	0	0	0	0	0	0	0	0	0	0	0	0	0	0	0	0	0	0	0	0	0	0	0	0	0	0	0	0	0
35	2	2	Syangja	FCHV	0	0	0	0	0	0	0	1	3	1	1	Injection Site Tenderness	0	1	0	0	0	2	2	Within few hours (<12H)	3 D	Fever	1	0	0	0	0	0	0	0	0	0	0	0	0	0	0	Within few hours (<12 H)	<1 D	0	0	0	0	0	0
35	2	2	Syangja	FCHV	0	0	0	0	0	0	0	1	1	1	0	Injection Site Tenderness	0	1	0	0	0	1	1	Within few hours (<12H)	2 D	0	0	0	0		0	0	0	0	0	0	0	0	0	0	0	0	0	0	0	0	0	0	0
28	1	1	Syangja	Paramedic	0	0	0	0	0	0	0	1	2	0	1	0	0	0	0	0	0	2	2	0	0	Fatigue Fever	1	0	0	1	0	0	0	0	0	0	0	0	0	0	0	Within few hours (<12 H)	2 Days	0	1	Paracetamol	1	0	0
24	1	1	Syangja	Paramedic	0	0	0	0	0	0	0	1	2	0	1	0	0	0	0	0	0	2	2	0	0	Fever Headache	1	0	0	0	0	0	1	0	0	0	0	0	0	0	0	Within few hours (<12 H)	<1 D	0	1	Paracetamol	1	0	0
57	3	1	Syangja	Paramedic	1	1	1	0	0	0	0	1	2	0	1	0	0	0	0	0	0	2	2	0	0	Fatigue Fever	1	0	0	1	0	0	0	0	0	0	0	0	0	0	0	Within few hours (<12 H)	<1 D	0	0	0	0	0	0
20	1	2	Syangja	Paramedic	0	0	0	0	0	0	0	1	3	1	1	Injection Site Tenderness	0	1	0	0	0	3	3	Within few hours (<12H)	2 D	Fever Fatigue	1	0	0	1	0	0	0	0	0	0	0	0	0	0	0	Within few hours (<12 H)	<1 D	0	0	0	0	0	0
28	1	2	Syangja	Paramedic	0	0	0	0	0	0	0	0	0	0	0	0	0	0	0	0	0	0	0	0	0	0	0	0	0	0	0	0	0	0	0	0	0	0	0	0	0	0	0	0	0	0	0	0	0
33	2	2	Syangja	Paramedic	0	0	0	0	0	0	0	1	2	0	1	0	0	0	0	0	0	3	3	0	0	Fever Chills Fatigue	1	1	0	1	0	0	0	0	0	0	0	0	0	0	0	Within few hours (<12 H)	<1 D	1	1	Paracetamol	1	0	0
33	2	2	Syangja	Nurse	0	0	0	0	0	0	0	1	3	1	1	Injection Site Tenderness	0	1	0	0	0	2	2	Within few hours (<12H)	1 D	Fatigue	0	0	0	1	0	0	0	0	0	1	0	0	0	0	0	Within few hours (<12 H)	<1 D	0	0	0	0	0	0
24	1	2	Syangja	Nurse	0	0	0	0	0	0	0	1	2	0	1	0	0	0	0	0	0	2	2	0	0	Fever Fatigue	1	0	0	1	0	0	0	0	0	0	0	0	0	0	0	Within few hours (<12 H)	1 Day	1	1	Paracetamol	1	0	0
28	1	1	Syangja	Doctor	0	0	0	0	0	0	0	1	3	1	1	Injection Site Pain Injection Site Tenderness	1	1	0	0	0	3	3	12- 24 H	3 D	Fatigue	0	0	0	1	0	0	0	0	0	0	0	0	0	0	0	24-72 hours	1 Day	0	1	Paracetamol	1	0	0
23	1	2	Syangja	Paramedic	0	0	0	0	0	0	0	1	3	1	1	Injection Site Tenderness	0	1	0	0	0	3	3	Within few hours (<12H)	2 D	Fever Rashes	1	0	0	0	0	0	0	1	0	0	0	0	0	0	0	12 to 24 hours	1 Day	0	1	Paracetamol Others	1	0	0
28	1	2	Syangja	Nurse	0	0	0	0	0	0	0	1	3	1	1	Injection Site Tenderness	0	1	0	0	0	5	4	Within few hours (<12H)	1 D	Fever Chills Fatigue Headache	1	1	0	1	0	0	1	0	0	0	0	0	0	0	0	Within few hours (<12 H)	1 Day	0	1	Paracetamol	1	0	0
36	2	2	Syangja	Helper	0	0	0	0	0	0	0	0	0	0	0	0	0	0	0	0	0	0	0	0	0	0	0	0	0	0	0	0	0	0	0	0	0	0	0	0	0	0	0	0	0	0	0	0	0
35	2	2	Syangja	Nurse	0	0	0	0	0	0	0	1	1	1	0	Injection Site Tenderness	0	1	0	0	0	1	1	Within few hours (<12H)	1 D	0	0	0	0		0	0	0	0	0	0	0	0	0	0	0	0	0	0	0	0	0	0	0
35	2	1	Syangja	Paramedic	0	0	0	0	0	0	0	0	0	0	0	0	0	0	0	0	0	0	0	0	0	0	0	0	0	0	0	0	0	0	0	0	0	0	0	0	0	0	0	0	0	0	0	0	0
25	1	2	Syangja	Nurse	0	0	0	0	0	0	0	1	2	0	1	0	0	0	0	0	0	2	2	0	0	Fever Fatigue	1	0	0	1	0	0	0	0	0	0	0	0	0	0	0	Within few hours (<12 H)	<1 D	0	0	0	0	0	0
45	3	1	Syangja	Helper	1	0	1	0	0	0	0	1	1	1	0	Injection Site Tenderness	0	1	0	0	0	1	1	Within few hours (<12H)	1 D	0	0	0	0		0	0	0	0	0	0	0	0	0	0	0	0	0	0	0	0	0	0	0
43	2	2	Syangja	Paramedic	0	0	0	0	0	0	0	1	3	1	1	Injection Site Tenderness	0	1	0	0	0	2	2	Within few hours (<12H)	3 D	Headache	0	0	0	0	0	0	1	0	0	0	0	0	0	0	0	Within few hours (<12 H)	<1 D	0	1	Paracetamol	1	0	0
24	1	2	Syangja	FCHV	0	0	0	0	0	0	0	1	3	1	1	Injection Site Tenderness	0	1	0	0	0	3	3	Within few hours (<12H)	3 D	Fatigue Drowsiness	0	0	0	1	1	0	0	0	0	0	0	0	0	0	0	Within few hours (<12 H)	1 Day	0	0	0	0	0	0
36	2	2	Syangja	FCHV	0	0	0	0	0	0	0	1	2	0	1	0	0	0	0	0	0	5	4	0	0	Fever Myalgia/Bodyache Headache Drowsiness Chills	1	1	1	0	1	0	1	0	0	0	0	0	0	0	0	Within few hours (<12 H)	<1 D	0	0	0	0	0	0
35	2	1	Syangja	Helper	0	0	0	0	0	0	0	1	3	1	1	Injection Site Pain Injection Site Tenderness	1	1	0	0	0	3	3	Within few hours (<12H)	2 D	Myalgia/Bodyache	0	0	1	0	0	0	0	0	0	0	0	0	0	0	0	Within few hours (<12 H)	<1 D	0	0	0	0	0	0
25	1	1	Syangja	Paramedic	0	0	0	0	0	0	0	1	3	1	1	Injection Site Pain	1	0	0	0	0	2	2	Within few hours (<12H)	<1 D	Headache	0	0	0	0	0	0	1	0	0	0	0	0	0	0	0	Within few hours (<12 H)	<1 D	0	0	0	0	0	0
58	3	1	Syangja	Helper	0	0	0	0	0	0	0	1	3	1	1	Injection Site Pain	1	0	0	0	0	2	2	Within few hours (<12H)	1 D	Fever	1	0	0	0	0	0	0	0	0	0	0	0	0	0	0	24-72 hours	<1 D	0	1	Paracetamol	1	0	0
26	1	1	Syangja	Doctor	0	0	0	0	0	0	0	1	2	0	1	0	0	0	0	0	0	2	2	0	0	Fever Myalgia/Bodyache	1	0	1	0	0	0	0	0	0	0	0	0	0	0	0	Within few hours (<12 H)	1 Day	0	1	Paracetamol	1	0	0
24	1	2	Syangja	Nurse	0	0	0	0	0	0	0	1	1	1	0	Injection Site Pain	1	0	0	0	0	1	1	12- 24 H	<1 D	0	0	0	0		0	0	0	0	0	0	0	0	0	0	0	0	0	0	0	0	0	0	0
20	1	2	Syangja	Paramedic	0	0	0	0	0	0	0	1	1	1	0	Injection Site Pain Injection Site Tenderness	1	1	0	0	0	2	2	Within few hours (<12H)	<1 D	0	0	0	0		0	0	0	0	0	0	0	0	0	0	0	0	0	0	0	0	0	0	0
55	3	1	Syangja	Helper	1	1	0	0	0	0	0	1	3	1	1	Injection Site Pain Injection Site Tenderness	1	1	0	0	0	3	3	Within few hours (<12H)	4-7 D	Fatigue	0	0	0	1	0	0	0	0	0	0	0	0	0	0	0	Within few hours (<12 H)	2 Days	0	0	0	0	0	0
44	2	2	Syangja	Nurse	0	0	0	0	0	0	0	1	1	1	0	Injection Site Pain Injection Site Tenderness	1	1	0	0	0	2	2	Within few hours (<12H)	<1 D	0	0	0	0		0	0	0	0	0	0	0	0	0	0	0	0	0	0	0	0	0	0	0
45	3	2	Syangja	FCHV	0	0	0	0	0	0	0	1	2	0	1	0	0	0	0	0	0	1	1	0	0	Fatigue	0	0	0	1	0	0	0	0	0	0	0	0	0	0	0	12 to 24 hours	<1 D	0	0	0	0	0	0
55	3	2	Syangja	FCHV	1	0	0	0	1	0	0	0	0	0	0	0	0	0	0	0	0	0	0	0	0	0	0	0	0	0	0	0	0	0	0	0	0	0	0	0	0	0	0	0	0	0	0	0	0
24	1	2	Syangja	Nurse	0	0	0	0	0	0	0	1	3	1	1	Injection Site Pain Injection Site Tenderness	1	1	0	0	0	4	4	12- 24 H	4-7 D	Fever Fatigue	1	0	0	1	0	0	0	0	0	0	0	0	0	0	0	Within few hours (<12 H)	1 Day	1	1	Paracetamol	1	0	0
24	1	2	Syangja	Nurse	0	0	0	0	0	0	0	1	2	0	1	0	0	0	0	0	0	3	3	0	0	Fever Fatigue Headache	1	0	0	1	0	0	1	0	0	0	0	0	0	0	0	Within few hours (<12 H)	<1 D	1	1	Paracetamol	1	0	0
26	1	2	Syangja	Paramedic	0	0	0	0	0	0	0	1	1	1	0	Injection Site Pain	1	0	0	0	0	1	1	Within few hours (<12H)	1 D	0	0	0	0		0	0	0	0	0	0	0	0	0	0	0	0	0	0	0	0	0	0	0
56	3	1	Syangja	Helper	0	0	0	0	0	0	0	1	1	1	0	Injection Site Pain	1	0	0	0	0	1	1	Within few hours (<12H)	1 D	0	0	0	0		0	0	0	0	0	0	0	0	0	0	0	0	0	0	0	0	0	0	0
21	1	2	Syangja	Nurse	0	0	0	0	0	0	0	1	3	1	1	Injection Site Pain	1	0	0	0	0	3	3	12- 24 H	<1 D	Fever Dizziness	1	0	0	0	0	1	0	0	0	0	0	0	0	0	0	12 to 24 hours	<1 D	0	1	Ibuprofen	0	1	0
40	2	1	Syangja	Paramedic	1	0	1	0	0	0	0	1	2	0	1	0	0	0	0	0	0	1	1	0	0	Fatigue	0	0	0	1	0	0	0	0	0	0	0	0	0	0	0	24-72 hours	1 Day	0	0	0	0	0	0
20	1	2	Syangja	Paramedic	0	0	0	0	0	0	0	1	2	0	1	0	0	0	0	0	0	2	2	0	0	Fever Fatigue	1	0	0	1	0	0	0	0	0	0	0	0	0	0	0	Within few hours (<12 H)	2 Days	1	1	Codopar Antibiotics	0	0	0
28	1	2	Bara	Nurse	0	0	0	0	0	0	0	1	3	1	1	Injection Site Pain Injection Site Tenderness	1	1	0	0	0	6	4	Within min (<1 H)	3 D	Fever Chills Fatigue Drowsiness Headache	1	1	0	1	1	0	1	0	0	0	0	0	0	0	0	Within few hours (<12 H)	>7 D	1	1	Paracetamol	1	0	0
43	2	1	Bara	Paramedic	0	0	0	0	0	0	0	0	0	0	0	0	0	0	0	0	0	0	0	0	0	0	0	0	0	0	0	0	0	0	0	0	0	0	0	0	0	0	0	0	0	0	0	0	0
28	1	1	Bara	Paramedic	0	0	0	0	0	0	0	1	1	1	0	Injection Site Tenderness	0	1	0	0	0	1	1	Within min (<1 H)	<1 D	0	0	0	0		0	0	0	0	0	0	0	0	0	0	0	0	0	0	0	0	0	0	0
29	1	1	Bara	Paramedic	0	0	0	0	0	0	0	1	3	1	1	Injection Site Tenderness	0	1	0	0	0	3	3	Within few hours (<12H)	1 D	Fever Fatigue	1	0	0	1	0	0	0	0	0	0	0	0	0	0	0	12 to 24 hours	2 Days	0	0	0	0	0	0
30	2	1	Bara	Paramedic	0	0	0	0	0	0	0	1	3	1	1	Injection Site Pain Injection Site Tenderness	1	1	0	0	0	6	4	Within few hours (<12H)	1 D	Fever Fatigue Headache Irritable Mood Drowsiness	1	0	0	1	1	0	1	0	0	0	0	0	0	1	0	Within few hours (<12 H)	2 Days	0	1	Flexon	0	0	1
29	1	1	Bara	Paramedic	0	0	0	0	0	0	0	1	3	1	1	Injection Site Tenderness	0	1	0	0	0	4	4	Within min (<1 H)	<1 D	Fever Fatigue Headache	1	0	0	1	0	0	1	0	0	0	0	0	0	0	0	Within few hours (<12 H)	2 Days	0	1	Flexon	0	0	1
40	2	1	Bara	Paramedic	0	0	0	0	0	0	0	1	3	1	1	Injection Site Pain Injection Site Tenderness	1	1	0	0	0	6	4	Within few hours (<12H)	<1 D	Fever Drowsiness Fatigue Headache	1	0	0	1	1	0	1	0	0	0	0	0	0	0	0	Within few hours (<12 H)	2 Days	0	1	Flexon	0	0	1
40	2	1	Bara	Doctor	1	1	0	0	0	0	0	1	3	1	1	Injection Site Tenderness	0	1	0	0	0	3	3	Within min (<1 H)	<1 D	Fatigue Drowsiness	0	0	0	1	1	0	0	0	0	0	0	0	0	0	0	Within few hours (<12 H)	2 Days	0	1	Flexon	0	0	1
23	1	1	Bara	Paramedic	0	0	0	0	0	0	0	1	3	1	1	Injection Site Pain Injection Site Tenderness	1	1	0	0	0	4	4	Within few hours (<12H)	1 D	Fever Fatigue	1	0	0	1	0	0	0	0	0	0	0	0	0	0	0	Within few hours (<12 H)	2 Days	0	1	Flexon	0	0	1
35	2	1	Bara	Doctor	0	0	0	0	0	0	0	1	3	1	1	Injection Site Pain Injection Site Tenderness	1	1	0	0	0	6	4	Within few hours (<12H)	3 D	Fever Fatigue Headache Drowsiness Anxiety	1	0	0	1	1	0	1	0	0	0	0	0	0	0	1	Within few hours (<12 H)	1 Day	0	1	Paracetamol	1	0	0
25	1	1	Bara	Paramedic	0	0	0	0	0	0	0	1	3	1	1	Injection Site Pain Injection Site Tenderness	1	1	0	0	0	4	4	Within min (<1 H)	2 D	Fever Fatigue	1	0	0	1	0	0	0	0	0	0	0	0	0	0	0	Within few hours (<12 H)	1 Day	0	0	0	0	0	0
29	1	2	Bara	Paramedic	0	0	0	0	0	0	0	1	3	1	1	Injection Site Tenderness	0	1	0	0	0	4	4	Within min (<1 H)	2 D	Fever Fatigue Headache	1	0	0	1	0	0	1	0	0	0	0	0	0	0	0	Within few hours (<12 H)	<1 D	0	1	Flexon	0	0	1
23	1	1	Bara	Paramedic	0	0	0	0	0	0	0	1	3	1	1	Injection Site Tenderness	0	1	0	0	0	2	2	Within min (<1 H)	<1 D	Fatigue	0	0	0	1	0	0	0	0	0	0	0	0	0	0	0	Within few hours (<12 H)	<1 D	0	0	0	0	0	0
19	1	1	Bara	Paramedic	0	0	0	0	0	0	0	1	3	1	1	Injection Site Pain Injection Site Tenderness	1	1	0	0	0	4	4	Within few hours (<12H)	2 D	Fever Fatigue	1	0	0	1	0	0	0	0	0	0	0	0	0	0	0	Within few hours (<12 H)	<1 D	0	1	Dolopar	0	0	0
20	1	1	Bara	Paramedic	0	0	0	0	0	0	0	1	3	1	1	Injection Site Pain Injection Site Tenderness	1	1	0	0	0	4	4	Within min (<1 H)	1 D	Fever Fatigue	1	0	0	1	0	0	0	0	0	0	0	0	0	0	0	Within few hours (<12 H)	<1 D	0	1	Dolopar	0	0	0
28	1	1	Rolpa	Paramedic	0	0	0	0	0	0	0	1	1	1	0	Injection Site Tenderness	0	1	0	0	0	1	1	Within min (<1 H)	2 D	0	0	0	0		0	0	0	0	0	0	0	0	0	0	0	0	0	0	0	0	0	0	0
65	4	2	Bara	FCHV	0	0	0	0	0	0	0	1	3	1	1	Injection Site Pain Injection Site Tenderness	1	1	0	0	0	6	4	Within min (<1 H)	4-7 D	Fever Chills Fatigue Headache Irritable Mood Anxiety	1	1	0	1	0	0	1	0	0	0	0	0	0	1	1	Within few hours (<12 H)	3 Days	1	1	Paracetamol Others	1	0	0
27	1	1	Syangja	Doctor	0	0	0	0	0	0	0	1	1	1	0	Injection Site Tenderness	0	1	0	0	0	1	1	Within few hours (<12H)	4-7 D	0	0	0	0		0	0	0	0	0	0	0	0	0	0	0	0	0	0	0	0	0	0	0
55	3	2	Syangja	FCHV	0	0	0	0	0	0	0	1	3	1	1	Injection Site Pain	1	0	0	0	0	3	3	Within few hours (<12H)	4-7 D	Fever Fatigue	1	0	0	1	0	0	0	0	0	0	0	0	0	0	0	Within few hours (<12 H)	1 Day	1	1	Paracetamol	1	0	0
60	4	2	Syangja	FCHV	1	0	1	0	0	0	0	1	1	1	0	Injection Site Pain	1	0	0	0	0	1	1	Within few hours (<12H)	4-7 D	0	0	0	0		0	0	0	0	0	0	0	0	0	0	0	0	0	0	0	0	0	0	0
27	1	2	Syangja	Paramedic	0	0	0	0	0	0	0	1	2	0	1	0	0	0	0	0	0	1	1	0	0	Fatigue	0	0	0	1	0	0	0	0	0	0	0	0	0	0	0	Within few hours (<12 H)	2 Days	0	0	0	0	0	0
48	3	1	Syangja	Paramedic	1	0	0	0	0	1	Psychiatric illness	1	2	0	1	0	0	0	0	0	0	1	1	0	0	Fatigue	0	0	0	1	0	0	0	0	0	0	0	0	0	0	0	Within few hours (<12 H)	1 Day	0	0	0	0	0	0
30	2	1	Bara	Helper	0	0	0	0	0	0	0	1	3	1	1	Injection Site Tenderness	0	1	0	0	0	3	3	Within few hours (<12H)	4-7 D	Chills Fever	1	1	0	0	0	0	0	0	0	0	0	0	0	0	0	Within few hours (<12 H)	<1 D	0	1	Paracetamol	1	0	0
45	3	1	Bara	Helper	0	0	0	0	0	0	0	0	0	0	0	0	0	0	0	0	0	0	0	0	0	0	0	0	0	0	0	0	0	0	0	0	0	0	0	0	0	0	0	0	0	0	0	0	0
50	3	1	Bara	Helper	0	0	0	0	0	0	0	1	3	1	1	Injection Site Tenderness	0	1	0	0	0	3	3	Within few hours (<12H)	2 D	Chills Fever	1	1	0	0	0	0	0	0	0	0	0	0	0	0	0	Within few hours (<12 H)	<1 D	0	1	Paracetamol	1	0	0
50	3	2	Bara	Nurse	1	1	1	0	0	0	0	0	0	0	0	0	0	0	0	0	0	0	0	0	0	0	0	0	0	0	0	0	0	0	0	0	0	0	0	0	0	0	0	0	0	0	0	0	0
25	1	1	Bara	Paramedic	0	0	0	0	0	0	0	1	1	1	0	Injection Site Pain Injection Site Tenderness	1	1	0	0	0	2	2	Within min (<1 H)	3 D	0	0	0	0		0	0	0	0	0	0	0	0	0	0	0	0	0	0	0	0	0	0	0
38	2	1	Bara	Paramedic	0	0	0	0	0	0	0	1	3	1	1	Injection Site Tenderness	0	1	0	0	0	4	4	Within few hours (<12H)	4-7 D	Chills Fatigue Fever	1	1	0	1	0	0	0	0	0	0	0	0	0	0	0	Within few hours (<12 H)	1 Day	0	1	Paracetamol Others	1	0	0
45	3	1	Bara	Paramedic	0	0	0	0	0	0	0	1	3	1	1	Injection Site Tenderness	0	1	0	0	0	4	4	Within few hours (<12H)	3 D	Myalgia/Bodyache Chills Drowsiness	0	1	1	0	1	0	0	0	0	0	0	0	0	0	0	Within few hours (<12 H)	<1 D	0	1	Paracetamol	1	0	0
43	2	1	Bara	Paramedic	0	0	0	0	0	0	0	1	3	1	1	Injection Site Pain Injection Site Tenderness	1	1	0	0	0	6	4	Within few hours (<12H)	>7 D	Fatigue Chills Fever Headache	1	1	0	1	0	0	1	0	0	0	0	0	0	0	0	Within few hours (<12 H)	2 Days	0	0	0	0	0	0
45	3	2	Bara	FCHV	0	0	0	0	0	0	0	1	3	1	1	Injection Site Tenderness	0	1	0	0	0	4	4	Within few hours (<12H)	4-7 D	Fatigue Headache Fever	1	0	0	1	0	0	1	0	0	0	0	0	0	0	0	Within few hours (<12 H)	1 Day	0	1	Paracetamol	1	0	0
50	3	2	Bara	FCHV	1	1	0	0	1	0	0	1	3	1	1	Injection Site Tenderness	0	1	0	0	0	3	3	Within min (<1 H)	2 D	Fatigue Drowsiness	0	0	0	1	1	0	0	0	0	0	0	0	0	0	0	Within few hours (<12 H)	2 Days	0	1	Paracetamol	1	0	0
45	3	1	Bara	FCHV	1	1	0	0	0	0	0	1	3	1	1	Injection Site Pain Injection Site Tenderness	1	1	0	0	0	5	4	Within min (<1 H)	2 D	Fever Fatigue Headache	1	0	0	1	0	0	1	0	0	0	0	0	0	0	0	12 to 24 hours	1 Day	0	1	Codopar	0	0	0
48	3	2	Bara	FCHV	0	0	0	0	0	0	0	1	3	1	1	Injection Site Pain Injection Site Tenderness	1	1	0	0	0	4	4	12- 24 H	3 D	Fever Fatigue	1	0	0	1	0	0	0	0	0	0	0	0	0	0	0	Within few hours (<12 H)	1 Day	0	1	Paracetamol	1	0	0
22	1	2	Rolpa	Nurse	0	0	0	0	0	0	0	1	3	1	1	Injection Site Pain Injection Site Tenderness	1	1	0	0	0	6	4	Within few hours (<12H)	1 D	Fever Fatigue Drowsiness Headache	1	0	0	1	1	0	1	0	0	0	0	0	0	0	0	Within few hours (<12 H)	2 Days	0	1	Paracetamol	1	0	0
33	2	1	Rolpa	Paramedic	0	0	0	0	0	0	0	1	2	0	1	0	0	0	0	0	0	1	1	0	0	Fatigue	0	0	0	1	0	0	0	0	0	0	0	0	0	0	0	Within few hours (<12 H)	1 Day	0	0	0	0	0	0
38	2	1	Rolpa	Paramedic	0	0	0	0	0	0	0	1	3	1	1	Injection Site Tenderness	0	1	0	0	0	3	3	Within few hours (<12H)	1 D	Fatigue Headache	0	0	0	1	0	0	1	0	0	0	0	0	0	0	0	Within few hours (<12 H)	2 Days	0	0	0	0	0	0
28	1	1	Rolpa	Paramedic	0	0	0	0	0	0	0	1	3	1	1	Injection Site Tenderness	0	1	0	0	0	4	4	Within few hours (<12H)	1 D	Fatigue Drowsiness Headache	0	0	0	1	1	0	1	0	0	0	0	0	0	0	0	Within few hours (<12 H)	2 Days	0	0	0	0	0	0
32	2	1	Rolpa	Paramedic	0	0	0	0	0	0	0	1	3	1	1	Injection Site Tenderness	0	1	0	0	0	6	4	Within few hours (<12H)	2 D	Fever Chills Fatigue Drowsiness Headache	1	1	0	1	1	0	1	0	0	0	0	0	0	0	0	Within few hours (<12 H)	2 Days	0	1	Paracetamol	1	0	0
28	1	2	Rolpa	Nurse	0	0	0	0	0	0	0	1	3	1	1	Injection Site Pain Injection Site Tenderness	1	1	0	0	0	6	4	Within few hours (<12H)	1 D	Fever FatigueDrowsiness Headache	1	0	0	1	1	0	1	0	0	0	0	0	0	0	0	Within few hours (<12 H)	2 Days	0	1	Paracetamol	1	0	0
24	1	2	Rolpa	Paramedic	0	0	0	0	0	0	0	1	3	1	1	Injection Site Pain Injection Site Tenderness	1	1	0	0	0	6	4	Within few hours (<12H)	2 D	Fever Fatigue Drowsiness Headache	1	0	0	1	1	0	1	0	0	1	0	0	0	0	0	Within few hours (<12 H)	2 Days	0	1	Paracetamol	1	0	0
24	1	2	Rolpa	Nurse	0	0	0	0	0	0	0	1	3	1	1	Injection Site Pain Injection Site Tenderness	1	1	0	0	0	6	4	Within min (<1 H)	1 D	Fever Fatigue Drowsiness Headache	1	0	0	1	1	0	1	0	0	0	0	0	0	0	0	12 to 24 hours	2 Days	0	1	Paracetamol	1	0	0
26	1	2	Rolpa	Nurse	0	0	0	0	0	0	0	1	3	1	1	Injection Site Pain Injection Site Tenderness	1	1	0	0	0	6	4	Within few hours (<12H)	1 D	Fever Fatigue Drowsiness Headache	1	0	0	1	1	0	1	0	0	0	0	0	0	0	0	Within few hours (<12 H)	1 Day	0	1	Paracetamol	1	0	0
52	3	1	Rolpa	Helper	1	0	1	0	0	0	0	1	3	1	1	Injection Site Tenderness	0	1	0	0	0	5	4	Within few hours (<12H)	1 D	Fever Myalgia/Bodyache Drowsiness Headache	1	0	1	0	1	0	1	0	0	0	0	0	0	0	0	Within few hours (<12 H)	2 Days	0	1	Paracetamol	1	0	0
21	1	2	Rolpa	Nurse	0	0	0	0	0	0	0	1	3	1	1	Injection Site Tenderness	0	1	0	0	0	4	4	Within few hours (<12H)	1 D	Fever Myalgia/Bodyache Headache	1	0	1	0	0	0	1	0	0	0	0	0	0	0	0	Within few hours (<12 H)	2 Days	0	1	Paracetamol	1	0	0
22	1	2	Rolpa	Nurse	0	0	0	0	0	0	0	1	3	1	1	Injection Site Pain Injection Site Tenderness	1	1	0	0	0	6	4	Within few hours (<12H)	2 D	Fever Chills Myalgia/Bodyache Drowsiness Headache Vomiting Anxiety	1	1	1	0	1	0	1	0	0	1	0	0	0	0	1	Within few hours (<12 H)	2 Days	1	1	Paracetamol	1	0	0
25	1	2	Rolpa	Nurse	0	0	0	0	0	0	0	1	3	1	1	Injection Site Pain Injection Site Tenderness	1	1	0	0	0	5	4	Within min (<1 H)	1 D	Fatigue Drowsiness Headache	0	0	0	1	1	0	1	0	0	0	0	0	0	0	0	Within few hours (<12 H)	2 Days	0	0	0	0	0	0
21	1	2	Rolpa	Nurse	0	0	0	0	0	0	0	1	3	1	1	Injection Site Tenderness	0	1	0	0	0	4	4	Within few hours (<12H)	2 D	Fatigue Drowsiness Headache	0	0	0	1	1	0	1	0	0	0	0	0	0	0	0	Within few hours (<12 H)	2 Days	0	0	0	0	0	0
34	2	1	Rolpa	Paramedic	0	0	0	0	0	0	0	1	3	1	1	Injection Site Pain Injection Site Tenderness	1	1	0	0	0	6	4	Within few hours (<12H)	1 D	Fever Chills Fatigue Drowsiness Headache	1	1	0	1	1	0	1	0	0	1	0	0	0	0	0	Within few hours (<12 H)	2 Days	1	1	Flexon	0	0	1
22	1	2	Rolpa	Nurse	0	0	0	0	0	0	0	1	3	1	1	Injection Site Pain Injection Site Tenderness	1	1	0	0	0	6	4	Within few hours (<12H)	2 D	Fever Fatigue Drowsiness Headache	1	0	0	1	1	0	1	0	0	0	0	0	0	0	0	Within few hours (<12 H)	2 Days	1	1	Flexon	0	0	1
22	1	2	Rolpa	Nurse	0	0	0	0	0	0	0	1	2	0	1	0	0	0	0	0	0	2	2	0	0	Fatigue Headache	0	0	0	1	0	0	1	0	0	0	0	0	0	0	0	Within few hours (<12 H)	2 Days	0	0	0	0	0	0
35	2	1	Rolpa	Paramedic	0	0	0	0	0	0	0	0	0	0	0	0	0	0	0	0	0	0	0	0	0	0	0	0	0	0	0	0	0	0	0	0	0	0	0	0	0	0	0	0	0	0	0	0	0
23	1	1	Rolpa	Paramedic	0	0	0	0	0	0	0	1	2	0	1	0	0	0	0	0	0	4	4	0	0	Fever Fatigue Drowsiness Headache	1	0	0	1	1	0	1	0	0	0	0	0	0	0	0	Within few hours (<12 H)	2 Days	0	1	Paracetamol	1	0	0
28	1	2	Rolpa	Nurse	0	0	0	0	0	0	0	1	3	1	1	Injection Site Tenderness	0	1	0	0	0	5	4	Within few hours (<12H)	1 D	Fever Fatigue Drowsiness Headache	1	0	0	1	1	0	1	0	0	0	0	0	0	0	0	Within few hours (<12 H)	2 Days	1	1	Paracetamol	1	0	0
22	1	2	Rolpa	Nurse	0	0	0	0	0	0	0	1	3	1	1	Injection Site Tenderness	0	1	0	0	0	5	4	Within few hours (<12H)	1 D	Fever Fatigue Drowsiness Headache	1	0	0	1	1	0	1	0	0	1	0	0	0	0	0	Within few hours (<12 H)	2 Days	0	1	Paracetamol	1	0	0
22	1	2	Rolpa	Nurse	0	0	0	0	0	0	0	1	3	1	1	Injection Site Pain Injection Site Tenderness	1	1	0	0	0	6	4	Within few hours (<12H)	1 D	Fever Chills Fatigue Drowsiness Headache	1	1	0	1	1	0	1	0	0	0	0	0	0	0	0	Within few hours (<12 H)	1 Day	1	1	Paracetamol	1	0	0
32	2	1	Rolpa	Paramedic	0	0	0	0	0	0	0	1	3	1	1	Injection Site Pain Injection Site Tenderness	1	1	0	0	0	6	4	Within min (<1 H)	2 D	Fever Fatigue Drowsiness Headache	1	0	0	1	1	0	1	0	0	0	0	0	0	0	0	Within few hours (<12 H)	2 Days	1	1	Paracetamol	1	0	0
30	2	1	Rolpa	Paramedic	0	0	0	0	0	0	0	1	3	1	1	Injection Site Pain Injection Site Tenderness	1	1	0	0	0	6	4	Within few hours (<12H)	2 D	Fever Chills Fatigue Drowsiness Headache	1	1	0	1	1	0	1	0	0	0	0	0	0	0	0	Within few hours (<12 H)	2 Days	0	1	Paracetamol	1	0	0
30	2	1	Rolpa	Paramedic	0	0	0	0	0	0	0	1	3	1	1	Injection Site Tenderness	0	1	0	0	0	5	4	Within min (<1 H)	1 D	Fever Fatigue Drowsiness Headache	1	0	0	1	1	0	1	0	0	0	0	0	0	0	0	Within few hours (<12 H)	2 Days	1	1	Paracetamol	1	0	0
24	1	1	Rolpa	Paramedic	0	0	0	0	0	0	0	1	3	1	1	Injection Site Pain Injection Site Tenderness	1	1	0	0	0	6	4	Within few hours (<12H)	2 D	Fever Fatigue Drowsiness Headache	1	0	0	1	1	0	1	0	0	0	0	0	0	0	0	Within few hours (<12 H)	2 Days	1	1	Paracetamol	1	0	0
21	1	2	Rolpa	Nurse	0	0	0	0	0	0	0	1	3	1	1	Injection Site Pain Injection Site Tenderness	1	1	0	0	0	6	4	Within min (<1 H)	1 D	Fever Chills Myalgia/Bodyache Drowsiness Headache	1	1	1	0	1	0	1	0	0	0	0	0	0	0	0	Within few hours (<12 H)	2 Days	0	1	Flexon	0	0	1
27	1	1	Bara	Paramedic	0	0	0	0	0	0	0	1	1	1	0	Injection Site Tenderness	0	1	0	0	0	1	1	Within min (<1 H)	4-7 D	0	0	0	0		0	0	0	0	0	0	0	0	0	0	0	0	0	0	0	0	0	0	0
27	1	1	Bara	Paramedic	0	0	0	0	0	0	0	1	1	1	0	Injection Site Pain Injection Site Tenderness	1	1	0	0	0	2	2	Within min (<1 H)	2 D	0	0	0	0		0	0	0	0	0	0	0	0	0	0	0	0	0	0	0	0	0	0	0
25	1	2	Rolpa	Doctor	0	0	0	0	0	0	0	0	0	0	0	0	0	0	0	0	0	0	0	0	0	0	0	0	0	0	0	0	0	0	0	0	0	0	0	0	0	0	0	0	0	0	0	0	0
27	1	1	Rolpa	Doctor	0	0	0	0	0	0	0	0	0	0	0	0	0	0	0	0	0	0	0	0	0	0	0	0	0	0	0	0	0	0	0	0	0	0	0	0	0	0	0	0	0	0	0	0	0
25	1	2	Rolpa	Doctor	0	0	0	0	0	0	0	1	3	1	1	Injection Site Pain Injection Site Tenderness	1	1	0	0	0	3	3	Within min (<1 H)	<1 D	Myalgia/Bodyache	0	0	1	0	0	0	0	0	0	0	0	0	0	0	0	Within few hours (<12 H)	1 Day	0	1	Paracetamol	1	0	0
25	1	1	Rolpa	Paramedic	0	0	0	0	0	0	0	1	3	1	1	Injection Site Tenderness	0	1	0	0	0	3	3	Within few hours (<12H)	2 D	Myalgia/Bodyache Headache	0	0	1	0	0	0	1	0	0	0	0	0	0	0	0	Within few hours (<12 H)	<1 D	0	1	Flexon	0	0	1
60	4	2	Rolpa	FCHV	0	0	0	0	0	0	0	1	1	1	0	Injection Site Tenderness	0	1	0	0	0	1	1	Within few hours (<12H)	2 D	0	0	0	0		0	0	0	0	0	0	0	0	0	0	0	0	0	0	0	0	0	0	0
50	3	1	Rolpa	Paramedic	1	1	1	0	0	0	0	0	0	0	0	0	0	0	0	0	0	0	0	0	0	0	0	0	0	0	0	0	0	0	0	0	0	0	0	0	0	0	0	0	0	0	0	0	0
33	2	2	Rolpa	Paramedic	0	0	0	0	0	0	0	1	2	0	1	0	0	0	0	0	0	3	3	0	0	Myalgia/Bodyache Headache Diarrhoea	0	0	1	0	0	0	1	0	0	0	1	0	0	0	0	Within few hours (<12 H)	1 Day	0	0	0	0	0	0
33	2	2	Rolpa	Paramedic	0	0	0	0	0	0	0	1	2	0	1	0	0	0	0	0	0	2	2	0	0	Headache Myalgia/Bodyache	0	0	1	0	0	0	1	0	0	0	0	0	0	0	0	Within few hours (<12 H)	1 Day	0	0	0	0	0	0
24	1	2	Syangja	Nurse	0	0	0	0	0	0	0	1	2	0	1	0	0	0	0	0	0	2	2	0	0	Fever Myalgia/Bodyache	1	0	1	0	0	0	0	0	0	0	0	0	0	0	0	Within few hours (<12 H)	<1 D	0	1	Paracetamol	1	0	0
50	3	2	Syangja	FCHV	0	0	0	0	0	0	0	1	3	1	1	Injection Site Pain	1	0	0	0	0	2	2	12- 24 H	2 D	Fever	1	0	0	0	0	0	0	0	0	0	0	0	0	0	0	Within few hours (<12 H)	<1 D	0	0	0	0	0	0
22	1	2	Syangja	Nurse	0	0	0	0	0	0	0	1	2	0	1	0	0	0	0	0	0	1	1	0	0	Fever	1	0	0	0	0	0	0	0	0	0	0	0	0	0	0	Within few hours (<12 H)	<1 D	0	1	Paracetamol	1	0	0
23	1	2	Syangja	Nurse	0	0	0	0	0	0	0	1	3	1	1	Injection Site Pain	1	0	0	0	0	3	3	Within few hours (<12H)	3 D	Myalgia/Bodyache Headache	0	0	1	0	0	0	1	0	0	0	0	0	0	0	0	Within few hours (<12 H)	<1 D	0	1	Paracetamol	1	0	0
54	3	2	Syangja	FCHV	0	0	0	0	0	0	0	1	2	0	1	0	0	0	0	0	0	1	1	0	0	Headache	0	0	0	0	0	0	1	0	0	0	0	0	0	0	0	24-72 hours	<1 D	0	0	0	0	0	0
21	1	2	Syangja	Paramedic	0	0	0	0	0	0	0	1	2	0	1	0	0	0	0	0	0	2	2	0	0	Fever Myalgia/Bodyache	1	0	1	0	0	0	0	0	0	0	0	0	0	0	0	Within few hours (<12 H)	<1 D	0	0	0	0	0	0
57	3	2	Syangja	FCHV	0	0	0	0	0	0	0	1	3	1	1	Injection Site Pain	1	0	0	0	0	2	2	12- 24 H	4-7 D	Myalgia/Bodyache	0	0	1	0	0	0	0	0	0	0	0	0	0	0	0	Within few hours (<12 H)	<1 D	0	0	0	0	0	0
32	2	2	Syangja	Nurse	0	0	0	0	0	0	0	1	3	1	1	Injection Site Pain	1	0	0	0	0	3	3	Within few hours (<12H)	1 D	Myalgia/Bodyache Drowsiness	0	0	1	0	1	0	0	0	0	0	0	0	0	0	0	Within few hours (<12 H)	<1 D	0	0	0	0	0	0
22	1	1	Syangja	Paramedic	0	0	0	0	0	0	0	1	3	1	1	Injection Site Tenderness	0	1	0	0	0	4	4	12- 24 H	2 D	Fever Headache Drowsiness	1	0	0	0	1	0	1	0	0	0	0	0	0	0	0	Within few hours (<12 H)	<1 D	0	1	Flexon	0	0	1
30	2	1	Syangja	Doctor	0	0	0	0	0	0	0	0	0	0	0	0	0	0	0	0	0	0	0	0	0	0	0	0	0	0	0	0	0	0	0	0	0	0	0	0	0	0	0	0	0	0	0	0	0
24	1	1	Syangja	Paramedic	0	0	0	0	0	0	0	1	2	0	1	0	0	0	0	0	0	1	1	0	0	Fever	1	0	0	0	0	0	0	0	0	0	0	0	0	0	0	Within few hours (<12 H)	<1 D	0	0	0	0	0	0
31	2	1	Rolpa	Paramedic	1	0	1	0	0	0	0	1	1	1	0	Injection Site Pain Others	1	0	0	1	Redness over injection site	2	2	>72 H	3 D	0	0	0	0		0	0	0	0	0	0	0	0	0	0	0	0	0	0	1	Paracetamol	1	0	0
22	1	2	Rolpa	Nurse	0	0	0	0	0	0	0	0	0	0	0	0	0	0	0	0	0	0	0	0	0	0	0	0	0	0	0	0	0	0	0	0	0	0	0	0	0	0	0	0	0	0	0	0	0
25	1	1	Rolpa	Paramedic	0	0	0	0	0	0	0	0	0	0	0	0	0	0	0	0	0	0	0	0	0	0	0	0	0	0	0	0	0	0	0	0	0	0	0	0	0	0	0	0	0	0	0	0	0
52	3	1	Rolpa	Helper	0	0	0	0	0	0	0	0	0	0	0	0	0	0	0	0	0	0	0	0	0	0	0	0	0	0	0	0	0	0	0	0	0	0	0	0	0	0	0	0	0	0	0	0	0
25	1	2	Rolpa	Nurse	1	0	0	0	0	1	Heart disease	0	0	0	0	0	0	0	0	0	0	0	0	0	0	0	0	0	0	0	0	0	0	0	0	0	0	0	0	0	0	0	0	0	0	0	0	0	0
48	3	1	Rolpa	Helper	0	0	0	0	0	0	0	0	0	0	0	0	0	0	0	0	0	0	0	0	0	0	0	0	0	0	0	0	0	0	0	0	0	0	0	0	0	0	0	0	0	0	0	0	0
22	1	2	Rolpa	Nurse	0	0	0	0	0	0	0	0	0	0	0	0	0	0	0	0	0	0	0	0	0	0	0	0	0	0	0	0	0	0	0	0	0	0	0	0	0	0	0	0	0	0	0	0	0
28	1	1	Rolpa	Helper	0	0	0	0	0	0	0	1	1	1	0	Others	0	0	0	1	Redness over injection site	1	1	12- 24 H	1 D	0	0	0	0		0	0	0	0	0	0	0	0	0	0	0	0	0	1	0	0	0	0	0
27	1	1	Rolpa	Paramedic	0	0	0	0	0	0	0	0	0	0	0	0	0	0	0	0	0	0	0	0	0	0	0	0	0	0	0	0	0	0	0	0	0	0	0	0	0	0	0	0	0	0	0	0	0
24	1	2	Rolpa	Nurse	0	0	0	0	0	0	0	0	0	0	0	0	0	0	0	0	0	0	0	0	0	0	0	0	0	0	0	0	0	0	0	0	0	0	0	0	0	0	0	0	0	0	0	0	0
29	1	1	Syangja	Doctor	0	0	0	0	0	0	0	0	0	0	0	0	0	0	0	0	0	0	0	0	0	0	0	0	0	0	0	0	0	0	0	0	0	0	0	0	0	0	0	0	0	0	0	0	0
28	1	1	Rolpa	Doctor	0	0	0	0	0	0	0	0	0	0	0	0	0	0	0	0	0	0	0	0	0	0	0	0	0	0	0	0	0	0	0	0	0	0	0	0	0	0	0	0	0	0	0	0	0
38	2	1	Syangja	Paramedic	0	0	0	0	0	0	0	1	1	1	0	Injection Site Tenderness	0	1	0	0	0	1	1	Within few hours (<12H)	1 D	0	0	0	0		0	0	0	0	0	0	0	0	0	0	0	0	0	0	0	0	0	0	0
36	2	1	Syangja	Helper	0	0	0	0	0	0	0	0	0	0	0	0	0	0	0	0	0	0	0	0	0	0	0	0	0	0	0	0	0	0	0	0	0	0	0	0	0	0	0	0	0	0	0	0	0
23	1	1	Syangja	Paramedic	0	0	0	0	0	0	0	1	1	1	0	Injection Site Tenderness	0	1	0	0	0	1	1	Within few hours (<12H)	2 D	0	0	0	0		0	0	0	0	0	0	0	0	0	0	0	0	0	0	0	0	0	0	0
23	1	2	Syangja	Nurse	0	0	0	0	0	0	0	1	1	1	0	Injection Site Tenderness	0	1	0	0	0	1	1	Within few hours (<12H)	1 D	0	0	0	0		0	0	0	0	0	0	0	0	0	0	0	0	0	0	0	0	0	0	0
40	2	2	Syangja	FCHV	0	0	0	0	0	0	0	0	0	0	0	0	0	0	0	0	0	0	0	0	0	0	0	0	0	0	0	0	0	0	0	0	0	0	0	0	0	0	0	0	0	0	0	0	0
50	3	2	Syangja	FCHV	0	0	0	0	0	0	0	0	0	0	0	0	0	0	0	0	0	0	0	0	0	0	0	0	0	0	0	0	0	0	0	0	0	0	0	0	0	0	0	0	0	0	0	0	0
40	2	2	Syangja	FCHV	0	0	0	0	0	0	0	1	1	1	0	Injection Site Tenderness	0	1	0	0	0	1	1	12- 24 H	4-7 D	0	0	0	0		0	0	0	0	0	0	0	0	0	0	0	0	0	0	0	0	0	0	0
38	2	2	Syangja	FCHV	0	0	0	0	0	0	0	1	3	1	1	Injection Site Tenderness	0	1	0	0	0	2	2	Within few hours (<12H)	2 D	Myalgia/Bodyache	0	0	1	0	0	0	0	0	0	0	0	0	0	0	0	Within few hours (<12 H)	<1 D	0	0	0	0	0	0
44	2	2	Syangja	FCHV	0	0	0	0	0	0	0	1	3	1	1	Injection Site Tenderness	0	1	0	0	0	3	3	12- 24 H	>7 D	Vomiting Dizziness	0	0	0	0	0	1	0	0	0	1	0	0	0	0	0	After 72 hours	<1 D	0	1	Others	0	0	0
55	3	2	Syangja	FCHV	0	0	0	0	0	0	0	1	3	1	1	Injection Site Tenderness	0	1	0	0	0	3	3	Within few hours (<12H)	4-7 D	Fever Dizziness	1	0	0	0	0	1	0	0	0	0	0	0	0	0	0	Within few hours (<12 H)	<1 D	0	0	0	0	0	0
27	1	2	Syangja	Nurse	0	0	0	0	0	0	0	1	1	1	0	Injection Site Tenderness	0	1	0	0	0	1	1	Within few hours (<12H)	1 D	0	0	0	0		0	0	0	0	0	0	0	0	0	0	0	0	0	0	0	0	0	0	0
21	1	2	Syangja	Nurse	0	0	0	0	0	0	0	1	1	1	0	Injection Site Tenderness	0	1	0	0	0	1	1	Within few hours (<12H)	3 D	0	0	0	0		0	0	0	0	0	0	0	0	0	0	0	0	0	0	0	0	0	0	0
40	2	2	Syangja	Helper	0	0	0	0	0	0	0	1	2	0	1	0	0	0	0	0	0	2	2	0	0	Myalgia/Bodyache Headache	0	0	1	0	0	0	1	0	0	0	0	0	0	0	0	Within few hours (<12 H)	1 Day	0	0	0	0	0	0
33	2	2	Syangja	Helper	1	0	0	0	0	1	HIV	1	3	1	1	Injection Site Pain Injection Site Tenderness	1	1	0	0	0	6	4	Within few hours (<12H)	4-7 D	Fever Myalgia/Bodyache Chills Headache Dizziness	1	1	1	0	0	1	1	0	0	0	0	0	0	0	0	Within few hours (<12 H)	2 Days	1	1	Paracetamol	1	0	0
33	2	1	Syangja	Paramedic	1	1	0	0	0	0	0	1	1	1	0	Injection Site Tenderness	0	1	0	0	0	1	1	Within few hours (<12H)	<1 D	0	0	0	0		0	0	0	0	0	0	0	0	0	0	0	0	0	0	0	0	0	0	0
37	2	1	Syangja	Paramedic	0	0	0	0	0	0	0	1	1	1	0	Injection Site Tenderness	0	1	0	0	0	1	1	Within few hours (<12H)	2 D	0	0	0	0		0	0	0	0	0	0	0	0	0	0	0	0	0	0	0	0	0	0	0
21	1	2	Syangja	Paramedic	0	0	0	0	0	0	0	1	3	1	1	Injection Site Pain Injection Site Tenderness	1	1	0	0	0	4	4	Within few hours (<12H)	1 D	Fever Myalgia/Bodyache	1	0	1	0	0	0	0	0	0	0	0	0	0	0	0	Within few hours (<12 H)	<1 D	0	1	Paracetamol	1	0	0
27	1	2	Syangja	Paramedic	0	0	0	0	0	0	0	1	3	1	1	Injection Site Pain Injection Site Tenderness	1	1	0	0	0	3	3	Within few hours (<12H)	1 D	Myalgia/Bodyache	0	0	1	0	0	0	0	0	0	0	0	0	0	0	0	Within few hours (<12 H)	<1 D	0	1	Paracetamol	1	0	0
24	1	2	Syangja	Paramedic	0	0	0	0	0	0	0	1	3	1	1	Injection Site Pain Injection Site Tenderness	1	1	0	0	0	3	3	12- 24 H	2 D	Vomiting	0	0	0	0	0	0	0	0	0	1	0	0	0	0	0	12 to 24 hours	<1 D	0	0	0	0	0	0
28	1	1	Syangja	Paramedic	0	0	0	0	0	0	0	1	2	0	1	0	0	0	0	0	0	1	1	0	0	Myalgia/Bodyache	0	0	1	0	0	0	0	0	0	0	0	0	0	0	0	12 to 24 hours	<1 D	0	1	Flexon	0	0	1
29	1	1	Syangja	Paramedic	0	0	0	0	0	0	0	0	0	0	0	0	0	0	0	0	0	0	0	0	0	0	0	0	0	0	0	0	0	0	0	0	0	0	0	0	0	0	0	0	0	0	0	0	0
25	1	2	Syangja	Nurse	0	0	0	0	0	0	0	1	1	1	0	Injection Site Pain Injection Site Tenderness	1	1	0	0	0	2	2	Within few hours (<12H)	1 D	0	0	0	0		0	0	0	0	0	0	0	0	0	0	0	0	0	0	0	0	0	0	0
22	1	2	Syangja	Helper	0	0	0	0	0	0	0	0	0	0	0	0	0	0	0	0	0	0	0	0	0	0	0	0	0	0	0	0	0	0	0	0	0	0	0	0	0	0	0	0	0	0	0	0	0
31	2	1	Bara	Paramedic	0	0	0	0	0	0	0	1	3	1	1	Injection Site Tenderness	0	1	0	0	0	2	2	Within few hours (<12H)	2 D	Myalgia/Bodyache	0	0	1	0	0	0	0	0	0	0	0	0	0	0	0	Within few hours (<12 H)	1 Day	0	1	Paracetamol	1	0	0
27	1	1	Bara	Paramedic	0	0	0	0	0	0	0	1	3	1	1	Injection Site Tenderness	0	1	0	0	0	3	3	Within min (<1 H)	3 D	Myalgia/Bodyache Fever	1	0	1	0	0	0	0	0	0	0	0	0	0	0	0	Within few hours (<12 H)	<1 D	0	1	Paracetamol	1	0	0
26	1	2	Bara	Nurse	0	0	0	0	0	0	0	1	2	0	1	0	0	0	0	0	0	6	4	0	0	Fever Chills Myalgia/Bodyache Drowsiness Headache Vomiting Irritable Mood Anxiety	1	1	1	0	1	0	1	0	0	1	0	0	0	1	1	Within few hours (<12 H)	4-7 Days	1	1	Flexon Others	0	0	1
25	1	2	Rolpa	FCHV	0	0	0	0	0	0	0	1	3	1	1	Injection Site Tenderness	0	1	0	0	0	5	4	Within min (<1 H)	1 D	Fever Fatigue Drowsiness Headache	1	0	0	1	1	0	1	0	0	0	0	0	0	0	0	Within few hours (<12 H)	2 Days	1	1	Paracetamol	1	0	0
28	1	1	Rolpa	Helper	0	0	0	0	0	0	0	1	3	1	1	Injection Site Pain Injection Site Tenderness	1	1	0	0	0	6	4	Within min (<1 H)	1 D	Fever Chills Fatigue Drowsiness Headache	1	1	0	1	1	0	1	0	0	1	0	0	0	0	0	Within few hours (<12 H)	2 Days	0	1	Paracetamol	1	0	0
21	1	2	Rolpa	Nurse	0	0	0	0	0	0	0	1	3	1	1	Injection Site Pain Injection Site Tenderness	1	1	0	0	0	6	4	Within few hours (<12H)	2 D	Fever Fatigue Drowsiness Headache	1	0	0	1	1	0	1	0	0	0	0	0	0	0	0	Within few hours (<12 H)	2 Days	1	1	Flexon	0	0	1
51	3	2	Rolpa	FCHV	1	1	0	0	0	0	0	1	3	1	1	Injection Site Pain Injection Site Tenderness	1	1	0	0	0	6	4	Within min (<1 H)	2 D	Fever Chills Fatigue Drowsiness Headache	1	1	0	1	1	0	1	0	0	0	0	0	0	0	0	Within minutes (<1H)	2 Days	1	1	Flexon	0	0	1
32	2	2	Rolpa	FCHV	0	0	0	0	0	0	0	1	3	1	1	Injection Site Tenderness	0	1	0	0	0	4	4	Within min (<1 H)	1 D	Fatigue Drowsiness Headache	0	0	0	1	1	0	1	0	0	0	0	0	0	0	0	Within few hours (<12 H)	2 Days	0	1	Paracetamol	1	0	0
37	2	2	Rolpa	FCHV	0	0	0	0	0	0	0	1	1	1	0	Injection Site Tenderness	0	1	0	0	0	1	1	Within few hours (<12H)	1 D	0	0	0	0		0	0	0	0	0	0	0	0	0	0	0	0	0	0	0	0	0	0	0
32	2	2	Rolpa	FCHV	0	0	0	0	0	0	0	1	3	1	1	Injection Site Tenderness	0	1	0	0	0	3	3	Within few hours (<12H)	1 D	Fatigue Drowsiness	0	0	0	1	1	0	0	0	0	0	0	0	0	0	0	Within few hours (<12 H)	2 Days	0	0	0	0	0	0
48	3	2	Rolpa	FCHV	1	1	0	0	0	0	0	1	3	1	1	Injection Site Tenderness	0	1	0	0	0	5	4	Within min (<1 H)	1 D	Fever Fatigue Drowsiness Headache	1	0	0	1	1	0	1	0	0	1	0	0	0	0	0	Within few hours (<12 H)	2 Days	0	1	Paracetamol	1	0	0
42	2	2	Rolpa	FCHV	0	0	0	0	0	0	0	1	3	1	1	Injection Site Pain Injection Site Tenderness	1	1	0	0	0	5	4	Within min (<1 H)	1 D	Fatigue Drowsiness Headache	0	0	0	1	1	0	1	0	0	0	0	0	0	0	0	Within few hours (<12 H)	2 Days	0	0	0	0	0	0
26	1	2	Rolpa	FCHV	0	0	0	0	0	0	0	1	3	1	1	Injection Site Tenderness	0	1	0	0	0	4	4	Within min (<1 H)	1 D	Fatigue Drowsiness Headache	0	0	0	1	1	0	1	0	0	0	0	0	0	0	0	Within few hours (<12 H)	2 Days	0	0	0	0	0	0
44	2	2	Rolpa	FCHV	0	0	0	0	0	0	0	1	3	1	1	Injection Site Tenderness	0	1	0	0	0	6	4	Within few hours (<12H)	1 D	Fever Chills Fatigue Drowsiness Headache	1	1	0	1	1	0	1	0	0	0	0	0	0	0	0	Within few hours (<12 H)	2 Days	1	1	Paracetamol	1	0	0
23	1	1	Rolpa	Paramedic	0	0	0	0	0	0	0	1	3	1	1	Injection Site Pain Injection Site Tenderness	1	1	0	0	0	6	4	Within min (<1 H)	1 D	Fever Chills Fatiguee Drowsiness Headache	1	1	0	1	1	0	1	0	0	0	0	0	0	0	0	Within minutes (<1H)	2 Days	1	1	Paracetamol	1	0	0
51	3	2	Rolpa	FCHV	1	1	0	1	1	0	0	1	3	1	1	Injection Site Tenderness	0	1	0	0	0	4	4	Within min (<1 H)	1 D	Fatigue Drowsiness Headache	0	0	0	1	1	0	1	0	0	0	0	0	0	0	0	Within few hours (<12 H)	2 Days	0	0	0	0	0	0
33	2	1	Rolpa	Paramedic	0	0	0	0	0	0	0	1	3	1	1	Injection Site Pain Injection Site Tenderness	1	1	0	0	0	6	4	Within min (<1 H)	1 D	Fever Chills Fatigue Drowsiness Headache	1	1	0	1	1	0	1	0	0	0	0	0	0	0	0	Within few hours (<12 H)	2 Days	0	1	Paracetamol	1	0	0
28	1	2	Rolpa	Nurse	0	0	0	0	0	0	0	0	0	0	0	0	0	0	0	0	0	0	0	0	0	0	0	0	0	0	0	0	0	0	0	0	0	0	0	0	0	0	0	0	0	0	0	0	0
60	4	2	Bara	FCHV	0	0	0	0	0	0	0	1	3	1	1	Injection Site Tenderness	0	1	0	0	0	3	3	Within few hours (<12H)	3 D	Chills Fatigue	0	1	0	1	0	0	0	0	0	0	0	0	0	0	0	Within few hours (<12 H)	1 Day	0	0	0	0	0	0
35	2	2	Bara	FCHV	0	0	0	0	0	0	0	1	3	1	1	Injection Site Pain Injection Site Tenderness	1	1	0	0	0	6	4	Within few hours (<12H)	4-7 D	Fever Chills Fatigue Anxiety	1	1	0	1	0	0	0	0	0	0	0	0	0	0	1	12 to 24 hours	1 Day	0	1	Paracetamol	1	0	0
30	2	2	Bara	FCHV	0	0	0	0	0	0	0	1	3	1	1	Injection Site Tenderness	0	1	0	0	0	3	3	Within few hours (<12H)	>7 D	Fatigue Headache	0	0	0	1	0	0	1	0	0	0	0	0	0	0	0	Within few hours (<12 H)	2 Days	0	1	Dolopar	0	0	0
30	2	1	Bara	Paramedic	0	0	0	0	0	0	0	1	3	1	1	Injection Site Tenderness	0	1	0	0	0	3	3	Within few hours (<12H)	4-7 D	Fatigue Chills	0	1	0	1	0	0	0	0	0	0	0	0	0	0	0	Within few hours (<12 H)	<1 D	0	0	0	0	0	0
28	1	2	Bara	Paramedic	0	0	0	0	0	0	0	1	3	1	1	Injection Site Pain Injection Site Tenderness	1	1	0	0	0	5	4	Within few hours (<12H)	3 D	Fever Chills Headache	1	1	0	0	0	0	1	0	0	0	0	0	0	0	0	12 to 24 hours	1 Day	0	0	0	0	0	0
41	2	2	Bara	Nurse	0	0	0	0	0	0	0	1	3	1	1	Injection Site Pain Injection Site Tenderness	1	1	0	0	0	6	4	Within few hours (<12H)	>7 D	Chills Fever Fatiguee Headache	1	1	0	1	0	0	1	0	0	0	0	0	0	0	0	Within few hours (<12 H)	1 Day	0	1	Paracetamol	1	0	0
31	2	1	Bara	Helper	0	0	0	0	0	0	0	0	0	0	0	0	0	0	0	0	0	0	0	0	0	0	0	0	0	0	0	0	0	0	0	0	0	0	0	0	0	0	0	0	0	0	0	0	0
45	3	2	Bara	FCHV	0	0	0	0	0	0	0	1	3	1	1	Injection Site Pain Injection Site Tenderness	1	1	0	0	0	6	4	Within few hours (<12H)	4-7 D	Chills Fever Myalgia/Bodyache Headache	1	1	1	0	0	0	1	0	0	0	0	0	0	0	0	12 to 24 hours	1 Day	0	1	Paracetamol	1	0	0
62	4	2	Bara	FCHV	1	1	0	1	0	0	0	1	3	1	1	Injection Site Pain Injection Site Tenderness	1	1	0	0	0	4	4	Within min (<1 H)	2 D	Chills Myalgia/Bodyache	0	1	1	0	0	0	0	0	0	0	0	0	0	0	0	Within few hours (<12 H)	<1 D	0	1	Paracetamol	1	0	0
48	3	2	Bara	FCHV	0	0	0	0	0	0	0	1	3	1	1	Injection Site Tenderness	0	1	0	0	0	3	3	Within few hours (<12H)	4-7 D	Chills Myalgia/Bodyache	0	1	1	0	0	0	0	0	0	0	0	0	0	0	0	Within few hours (<12 H)	1 Day	0	1	Paracetamol	1	0	0
63	4	2	Bara	FCHV	1	1	0	0	0	0	0	1	3	1	1	Injection Site Tenderness	0	1	0	0	0	4	4	Within few hours (<12H)	1 D	Myalgia/Bodyache Drowsiness Headache	0	0	1	0	1	0	1	0	0	0	0	0	0	0	0	Within few hours (<12 H)	1 Day	0	1	Flexon	0	0	1
48	3	2	Bara	FCHV	0	0	0	0	0	0	0	1	3	1	1	Injection Site Tenderness	0	1	0	0	0	4	4	Within few hours (<12H)	3 D	Fever Chills Myalgia/Bodyache	1	1	1	0	0	0	0	0	0	0	0	0	0	0	0	Within few hours (<12 H)	<1 D	0	1	Flexon	0	0	1
38	2	2	Bara	FCHV	0	0	0	0	0	0	0	1	3	1	1	Injection Site Tenderness	0	1	0	0	0	5	4	Within few hours (<12H)	4-7 D	Myalgia/Bodyache Chills Drowsiness Headache	0	1	1	0	1	0	1	0	0	0	0	0	0	0	0	Within few hours (<12 H)	<1 D	0	1	Dolopar Paracetamol	1	0	0
47	3	2	Bara	FCHV	0	0	0	0	0	0	0	1	3	1	1	Injection Site Tenderness	0	1	0	0	0	3	3	Within few hours (<12H)	4-7 D	Chills Fever	1	1	0	0	0	0	0	0	0	0	0	0	0	0	0	Within few hours (<12 H)	<1 D	0	1	Paracetamol	1	0	0
65	4	2	Bara	FCHV	1	1	0	1	0	0	0	1	3	1	1	Injection Site Pain Injection Site Tenderness	1	1	0	0	0	4	4	Within min (<1 H)	<1 D	Myalgia/Bodyache Drowsiness	0	0	1	0	1	0	0	0	0	0	0	0	0	0	0	Within few hours (<12 H)	<1 D	0	0	0	0	0	0
47	3	1	Bara	Paramedic	0	0	0	0	0	0	0	0	0	0	0	0	0	0	0	0	0	0	0	0	0	0	0	0	0	0	0	0	0	0	0	0	0	0	0	0	0	0	0	0	0	0	0	0	0
35	2	1	Bara	Paramedic	0	0	0	0	0	0	0	1	3	1	1	Injection Site Tenderness	0	1	0	0	0	4	4	12- 24 H	4-7 D	Myalgia/Bodyache Chills Headache	0	1	1	0	0	0	1	0	0	0	0	0	0	0	0	12 to 24 hours	1 Day	0	1	Paracetamol	1	0	0
38	2	1	Bara	Helper	0	0	0	0	0	0	0	0	0	0	0	0	0	0	0	0	0	0	0	0	0	0	0	0	0	0	0	0	0	0	0	0	0	0	0	0	0	0	0	0	0	0	0	0	0
56	3	1	Bara	Helper	1	1	0	0	0	0	0	0	0	0	0	0	0	0	0	0	0	0	0	0	0	0	0	0	0	0	0	0	0	0	0	0	0	0	0	0	0	0	0	0	0	0	0	0	0
50	3	2	Bara	FCHV	0	0	0	0	0	0	0	1	3	1	1	Injection Site Tenderness	0	1	0	0	0	3	3	Within few hours (<12H)	3 D	Fever Myalgia/Bodyache	1	0	1	0	0	0	0	0	0	0	0	0	0	0	0	Within few hours (<12 H)	1 Day	0	0	0	0	0	0
38	2	2	Bara	FCHV	0	0	0	0	0	0	0	1	3	1	1	Injection Site Tenderness	0	1	0	0	0	6	4	Within few hours (<12H)	1 D	Fever Chills Myalgia/Bodyache Headache Anxiety	1	1	1	0	0	0	1	0	0	0	0	0	0	0	1	Within few hours (<12 H)	2 Days	0	1	Paracetamol Flexon	1	0	1
22	1	2	Bara	Nurse	0	0	0	0	0	0	0	1	3	1	1	Injection Site Pain Injection Site Tenderness	1	1	0	0	0	5	4	Within min (<1 H)	4-7 D	Fever Chills Myalgia/Bodyache	1	1	1	0	0	0	0	0	0	0	0	0	0	0	0	Within few hours (<12 H)	2 Days	0	1	Paracetamol	1	0	0
35	2	2	Bara	FCHV	0	0	0	0	0	0	0	1	3	1	1	Injection Site Tenderness	0	1	0	0	0	4	4	Within min (<1 H)	>7 D	Fever Chills Myalgia/Bodyache	1	1	1	0	0	0	0	0	0	0	0	0	0	0	0	Within few hours (<12 H)	3 Days	0	1	Paracetamol	1	0	0
45	3	2	Bara	FCHV	0	0	0	0	0	0	0	1	3	1	1	Injection Site Tenderness	0	1	0	0	0	4	4	Within few hours (<12H)	4-7 D	Fever Chills Myalgia/Bodyache	1	1	1	0	0	0	0	0	0	0	0	0	0	0	0	Within few hours (<12 H)	2 Days	0	1	Paracetamol	1	0	0
50	3	2	Bara	FCHV	0	0	0	0	0	0	0	1	3	1	1	Injection Site Pain Injection Site Tenderness	1	1	0	0	0	5	4	Within few hours (<12H)	4-7 D	Fever Chills Myalgia/Bodyache	1	1	1	0	0	0	0	0	0	0	0	0	0	0	0	Within few hours (<12 H)	2 Days	0	1	Paracetamol	1	0	0
28	1	1	Syangja	Doctor	0	0	0	0	0	0	0	0	0	0	0	0	0	0	0	0	0	0	0	0	0	0	0	0	0	0	0	0	0	0	0	0	0	0	0	0	0	0	0	0	0	0	0	0	0
41	2	2	Bara	FCHV	0	0	0	0	0	0	0	1	3	1	1	Injection Site Pain Injection Site Tenderness	1	1	0	0	0	6	4	Within few hours (<12H)	1 D	Fever Chills Myalgia/Bodyache Irritable Mood	1	1	1	0	0	0	0	0	0	0	0	0	0	1	0	Within few hours (<12 H)	1 Day	0	1	Paracetamol	1	0	0
30	2	1	Bara	Paramedic	0	0	0	0	0	0	0	1	3	1	1	Injection Site Tenderness	0	1	0	0	0	4	4	Within few hours (<12H)	4-7 D	Chills Fever Myalgia/Bodyache	1	1	1	0	0	0	0	0	0	0	0	0	0	0	0	12 to 24 hours	<1 D	0	1	Flexon	0	0	1
20	1	1	Syangja	Paramedic	0	0	0	0	0	0	0	0	0	0	0	0	0	0	0	0	0	0	0	0	0	0	0	0	0	0	0	0	0	0	0	0	0	0	0	0	0	0	0	0	0	0	0	0	0
29	1	2	Bara	Paramedic	0	0	0	0	0	0	0	1	3	1	1	Injection Site Tenderness	0	1	0	0	0	3	3	Within min (<1 H)	2 D	Chills Myalgia/Bodyache	0	1	1	0	0	0	0	0	0	0	0	0	0	0	0	Within few hours (<12 H)	<1 D	0	1	Paracetamol	1	0	0
28	1	2	Bara	Nurse	0	0	0	0	0	0	0	1	3	1	1	Injection Site Tenderness	0	1	0	0	0	4	4	Within min (<1 H)	4-7 D	Fever Chills Myalgia/Bodyache	1	1	1	0	0	0	0	0	0	0	0	0	0	0	0	Within few hours (<12 H)	2 Days	0	1	Paracetamol Flexon	1	0	1
45	3	2	Bara	FCHV	0	0	0	0	0	0	0	1	3	1	1	Injection Site Tenderness	0	1	0	0	0	4	4	Within few hours (<12H)	4-7 D	Chills Myalgia/Bodyache Headache	0	1	1	0	0	0	1	0	0	0	0	0	0	0	0	Within few hours (<12 H)	3 Days	0	1	Flexon	0	0	1
45	3	2	Bara	FCHV	0	0	0	0	0	0	0	1	3	1	1	Injection Site Pain Injection Site Tenderness	1	1	0	0	0	5	4	Within few hours (<12H)	4-7 D	Chills Myalgia/Bodyache Drowsiness	0	1	1	0	1	0	0	0	0	0	0	0	0	0	0	Within few hours (<12 H)	2 Days	0	1	Flexon	0	0	1
50	3	2	Bara	FCHV	1	1	0	0	0	0	0	1	1	1	0	Injection Site Tenderness	0	1	0	0	0	1	1	Within few hours (<12H)	4-7 D	0	0	0	0		0	0	0	0	0	0	0	0	0	0	0	0	0	0	0	0	0	0	0
55	3	2	Bara	FCHV	0	0	0	0	0	0	0	0	0	0	0	0	0	0	0	0	0	0	0	0	0	0	0	0	0	0	0	0	0	0	0	0	0	0	0	0	0	0	0	0	0	0	0	0	0
45	3	2	Bara	FCHV	0	0	0	0	0	0	0	1	1	1	0	Injection Site Pain Injection Site Tenderness	1	1	0	0	0	2	2	Within few hours (<12H)	4-7 D	0	0	0	0		0	0	0	0	0	0	0	0	0	0	0	0	0	0	0	0	0	0	0
32	2	1	Bara	Helper	0	0	0	0	0	0	0	1	2	0	1	0	0	0	0	0	0	2	2	0	0	Chills Myalgia/Bodyache	0	1	1	0	0	0	0	0	0	0	0	0	0	0	0	Within few hours (<12 H)	2 Days	0	0	0	0	0	0
40	2	1	Bara	Paramedic	0	0	0	0	0	0	0	1	3	1	1	Injection Site Tenderness	0	1	0	0	0	3	3	Within min (<1 H)	4-7 D	Chills Myalgia/Bodyache	0	1	1	0	0	0	0	0	0	0	0	0	0	0	0	Within few hours (<12 H)	<1 D	0	0	0	0	0	0
20	1	2	Syangja	Nurse	0	0	0	0	0	0	0	0	0	0	0	0	0	0	0	0	0	0	0	0	0	0	0	0	0	0	0	0	0	0	0	0	0	0	0	0	0	0	0	0	0	0	0	0	0
23	1	1	Syangja	Doctor	0	0	0	0	0	0	0	1	1	1	0	Injection Site Tenderness	0	1	0	0	0	1	1	12- 24 H	1 D	0	0	0	0		0	0	0	0	0	0	0	0	0	0	0	0	0	1	1	Flexon Others	0	0	1
40	2	1	Rolpa	Paramedic	0	0	0	0	0	0	0	1	3	1	1	Injection Site Tenderness	0	1	0	0	0	4	4	24- 72 H	3 D	Fever Chills Myalgia/Bodyache	1	1	1	0	0	0	0	0	0	0	0	0	0	0	0	12 to 24 hours	2 Days	0	1	Paracetamol	1	0	0
39	2	1	Rolpa	Paramedic	0	0	0	0	0	0	0	0	0	0	0	0	0	0	0	0	0	0	0	0	0	0	0	0	0	0	0	0	0	0	0	0	0	0	0	0	0	0	0	0	0	0	0	0	0
20	1	1	Rolpa	Paramedic	0	0	0	0	0	0	0	1	3	1	1	Injection Site Tenderness	0	1	0	0	0	3	3	Within few hours (<12H)	2 D	Fever Myalgia/Bodyache	1	0	1	0	0	0	0	0	0	0	0	0	0	0	0	Within few hours (<12 H)	1 Day	0	1	Paracetamol	1	0	0
57	3	1	Rolpa	Paramedic	1	1	1	0	0	1	Dyslipidemia	1	2	0	1	0	0	0	0	0	0	1	1	0	0	Others Fever	1	0	0	0	0	0	0	0	0	0	0	0	0	1	0	Within few hours (<12 H)	1 Day	0	0	0	0	0	0
65	4	1	Rolpa	Helper	0	0	0	0	0	0	0	0	0	0	0	0	0	0	0	0	0	0	0	0	0	0	0	0	0	0	0	0	0	0	0	0	0	0	0	0	0	0	0	0	0	0	0	0	0
40	2	1	Rolpa	Paramedic	0	0	0	0	0	0	0	1	3	1	1	Injection Site Pain Injection Site Tenderness	1	1	0	0	0	3	3	12- 24 H	2 D	Headache	0	0	0	0	0	0	1	0	0	0	0	0	0	0	0	Within few hours (<12 H)	1 Day	0	1	Paracetamol	1	0	0
55	3	1	Rolpa	Helper	0	0	0	0	0	0	0	1	3	1	1	Injection Site Pain Injection Site Tenderness	1	1	0	0	0	5	4	Within few hours (<12H)	1 D	Fever Vomiting Diarrhoea	1	0	0	0	0	0	0	0	0	1	1	0	0	0	0	Within few hours (<12 H)	3 Days	1	1	Paracetamol Codopar Antibiotics	1	0	0
20	1	2	Rolpa	FCHV	0	0	0	0	0	0	0	1	3	1	1	Injection Site Tenderness	0	1	0	0	0	5	4	Within min (<1 H)	2 D	Fever Myalgia/Bodyache Drowsiness Headache	1	0	1	0	1	0	1	0	0	0	0	0	0	0	0	Within few hours (<12 H)	2 Days	0	1	Paracetamol	1	0	0
20	1	2	Rolpa	Nurse	0	0	0	0	0	0	0	1	3	1	1	Injection Site Tenderness	0	1	0	0	0	3	3	Within few hours (<12H)	1 D	Fever Chills	1	1	0	0	0	0	0	0	0	0	0	0	0	0	0	Within few hours (<12 H)	<1 D	0	1	Paracetamol	1	0	0
24	1	1	Rolpa	Paramedic	0	0	0	0	0	0	0	1	3	1	1	Injection Site Tenderness	0	1	0	0	0	5	4	Within few hours (<12H)	2 D	Fever Myalgia/Bodyache Drowsiness Headache	1	0	1	0	1	0	1	0	0	0	0	0	0	0	0	Within few hours (<12 H)	2 Days	0	1	Paracetamol	1	0	0
40	2	2	Rolpa	Nurse	0	0	0	0	0	0	0	1	3	1	1	Injection Site Pain Injection Site Tenderness	1	1	0	0	0	6	4	Within few hours (<12H)	1 D	Fever Myalgia/Bodyache Drowsiness Headache	1	0	1	0	1	0	1	0	0	0	0	0	0	0	0	Within few hours (<12 H)	2 Days	0	1	Paracetamol	1	0	0
36	2	2	Rolpa	FCHV	0	0	0	0	0	0	0	1	3	1	1	Injection Site Tenderness	0	1	0	0	0	4	4	Within few hours (<12H)	2 D	Myalgia/Bodyache Drowsiness Headache	0	0	1	0	1	0	1	0	0	0	0	0	0	0	0	Within few hours (<12 H)	2 Days	0	0	0	0	0	0
32	2	2	Rolpa	Nurse	0	0	0	0	0	0	0	1	3	1	1	Injection Site Pain Injection Site Tenderness Injection Site Swelling Others	1	1	1	1	Redness over injection site	6	4	Within few hours (<12H)	4-7 D	Fever Chills Myalgia/Bodyache Drowsiness	1	1	1	0	1	0	0	0	0	0	0	0	0	0	0	12 to 24 hours	>7 D	1	1	Paracetamol Antibiotics	1	0	0
26	1	2	Rolpa	Nurse	0	0	0	0	0	0	0	1	3	1	1	Injection Site Pain Injection Site Tenderness	1	1	0	0	0	4	4	Within few hours (<12H)	2 D	Myalgia/Bodyache Drowsiness	0	0	1	0	1	0	0	0	0	0	0	0	0	0	0	Within few hours (<12 H)	2 Days	0	0	0	0	0	0
34	2	2	Rolpa	FCHV	0	0	0	0	0	0	0	1	3	1	1	Injection Site Tenderness	0	1	0	0	0	4	4	Within few hours (<12H)	1 D	Myalgia/Bodyache Drowsiness Headache	0	0	1	0	1	0	1	0	0	0	0	0	0	0	0	Within few hours (<12 H)	2 Days	0	0	0	0	0	0
25	1	2	Rolpa	Nurse	0	0	0	0	0	0	0	1	2	0	1	0	0	0	0	0	0	3	3	0	0	Myalgia/Bodyache Drowsiness Headache	0	0	1	0	1	0	1	0	0	0	0	0	0	0	0	Within few hours (<12 H)	1 Day	0	0	0	0	0	0
30	2	2	Rolpa	Nurse	0	0	0	0	0	0	0	1	3	1	1	Injection Site Pain Injection Site Tenderness	1	1	0	0	0	6	4	Within few hours (<12H)	1 D	Fever Chills Myalgia/Bodyache Drowsiness Headache	1	1	1	0	1	0	1	0	0	0	0	0	0	0	0	Within few hours (<12 H)	2 Days	0	1	Paracetamol	1	0	0
36	2	2	Rolpa	Nurse	0	0	0	0	0	0	0	1	3	1	1	Injection Site Pain Injection Site Tenderness	1	1	0	0	0	6	4	Within few hours (<12H)	2 D	Fever Myalgia/Bodyache Drowsiness Headache	1	0	1	0	1	0	1	0	0	0	0	0	0	0	0	Within few hours (<12 H)	2 Days	0	1	Paracetamol	1	0	0
44	2	2	Rolpa	Nurse	0	0	0	0	0	0	0	1	3	1	1	Injection Site Tenderness	0	1	0	0	0	5	4	Within few hours (<12H)	1 D	Fever Myalgia/Bodyache Drowsiness Headache	1	0	1	0	1	0	1	0	0	0	0	0	0	0	0	Within few hours (<12 H)	2 Days	0	1	Paracetamol	1	0	0
35	2	2	Rolpa	FCHV	0	0	0	0	0	0	0	1	3	1	1	Injection Site Pain Injection Site Tenderness	1	1	0	0	0	6	4	Within min (<1 H)	1 D	Fever Myalgia/Bodyache Drowsiness Headache	1	0	1	0	1	0	1	0	0	0	0	0	0	0	0	Within few hours (<12 H)	2 Days	0	1	Paracetamol	1	0	0
45	3	2	Rolpa	FCHV	0	0	0	0	0	0	0	1	3	1	1	Injection Site Pain Injection Site Tenderness	1	1	0	0	0	6	4	Within few hours (<12H)	2 D	Fever Myalgia/Bodyache Drowsiness Headache	1	0	1	0	1	0	1	0	0	0	0	0	0	0	0	Within few hours (<12 H)	2 Days	0	1	Paracetamol	1	0	0
31	2	1	Syangja	Paramedic	0	0	0	0	0	0	0	1	3	1	1	Injection Site Tenderness	0	1	0	0	0	4	4	Within few hours (<12H)	1 D	Fever Myalgia/Bodyache Drowsiness	1	0	1	0	1	0	0	0	0	0	0	0	0	0	0	Within few hours (<12 H)	1 Day	0	0	0	0	0	0
26	1	2	Syangja	Paramedic	0	0	0	0	0	0	0	1	1	1	0	Injection Site Tenderness	0	1	0	0	0	1	1	12- 24 H	<1 D	0	0	0	0		0	0	0	0	0	0	0	0	0	0	0	0	0	0	0	0	0	0	0
23	1	2	Syangja	Nurse	0	0	0	0	0	0	0	1	3	1	1	Injection Site Tenderness	0	1	0	0	0	2	2	12- 24 H	<1 D	Fever	1	0	0	0	0	0	0	0	0	0	0	0	0	0	0	Within few hours (<12 H)	<1 D	0	0	0	0	0	0
33	2	1	Syangja	Paramedic	0	0	0	0	0	0	0	1	3	1	1	Injection Site Tenderness	0	1	0	0	0	3	3	Within few hours (<12H)	<1 D	Fever Myalgia/Bodyache	1	0	1	0	0	0	0	0	0	0	0	0	0	0	0	Within few hours (<12 H)	<1 D	0	0	0	0	0	0
38	2	1	Syangja	Paramedic	0	0	0	0	0	0	0	0	0	0	0	0	0	0	0	0	0	0	0	0	0	0	0	0	0	0	0	0	0	0	0	0	0	0	0	0	0	0	0	0	0	0	0	0	0
50	3	2	Syangja	FCHV	0	0	0	0	0	0	0	1	3	1	1	Injection Site Pain Injection Site Tenderness	1	1	0	0	0	4	4	Within few hours (<12H)	3 D	Fever Myalgia/Bodyache	1	0	1	0	0	0	0	0	0	0	0	0	0	0	0	Within few hours (<12 H)	<1 D	0	0	0	0	0	0
30	2	1	Syangja	Doctor	0	0	0	0	0	0	0	1	2	0	1	0	0	0	0	0	0	1	1	0	0	Myalgia/Bodyache	0	0	1	0	0	0	0	0	0	0	0	0	0	0	0	Within few hours (<12 H)	<1 D	0	0	0	0	0	0
38	2	2	Syangja	FCHV	0	0	0	0	0	0	0	0	0	0	0	0	0	0	0	0	0	0	0	0	0	0	0	0	0	0	0	0	0	0	0	0	0	0	0	0	0	0	0	0	0	0	0	0	0
45	3	2	Syangja	FCHV	0	0	0	0	0	0	0	1	1	1	0	Injection Site Pain Injection Site Tenderness	1	1	0	0	0	2	2	Within few hours (<12H)	3 D	0	0	0	0		0	0	0	0	0	0	0	0	0	0	0	0	0	0	0	0	0	0	0
46	3	2	Syangja	FCHV	0	0	0	0	0	0	0	1	1	1	0	Injection Site Tenderness	0	1	0	0	0	1	1	12- 24 H	2 D	0	0	0	0		0	0	0	0	0	0	0	0	0	0	0	0	0	0	0	0	0	0	0
32	2	2	Syangja	FCHV	0	0	0	0	0	0	0	0	0	0	0	0	0	0	0	0	0	0	0	0	0	0	0	0	0	0	0	0	0	0	0	0	0	0	0	0	0	0	0	0	0	0	0	0	0
31	2	1	Syangja	Paramedic	0	0	0	0	0	0	0	0	0	0	0	0	0	0	0	0	0	0	0	0	0	0	0	0	0	0	0	0	0	0	0	0	0	0	0	0	0	0	0	0	0	0	0	0	0
29	1	1	Syangja	Doctor	0	0	0	0	0	0	0	1	2	0	1	0	0	0	0	0	0	3	3	0	0	Fever Myalgia/Bodyache Chills	1	1	1	0	0	0	0	0	0	0	0	0	0	0	0	Within few hours (<12 H)	<1 D	1	1	Paracetamol	1	0	0
27	1	2	Syangja	Doctor	0	0	0	0	0	0	0	1	3	1	1	Injection Site Pain Injection Site Tenderness	1	1	0	0	0	5	4	Within few hours (<12H)	3 D	Fever Chills Myalgia/Bodyache	1	1	1	0	0	0	0	0	0	0	0	0	0	0	0	Within few hours (<12 H)	<1 D	1	1	Paracetamol	1	0	0
30	2	1	Syangja	Helper	0	0	0	0	0	0	0	0	0	0	0	0	0	0	0	0	0	0	0	0	0	0	0	0	0	0	0	0	0	0	0	0	0	0	0	0	0	0	0	0	0	0	0	0	0
33	2	1	Syangja	Paramedic	0	0	0	0	0	0	0	1	1	1	0	Injection Site Pain Injection Site Tenderness	1	1	0	0	0	2	2	12- 24 H	3 D	0	0	0	0		0	0	0	0	0	0	0	0	0	0	0	0	0	0	0	0	0	0	0
28	1	1	Syangja	Helper	0	0	0	0	0	0	0	0	0	0	0	0	0	0	0	0	0	0	0	0	0	0	0	0	0	0	0	0	0	0	0	0	0	0	0	0	0	0	0	0	0	0	0	0	0
20	1	2	Syangja	Helper	0	0	0	0	0	0	0	1	2	0	1	0	0	0	0	0	0	4	4	0	0	Fever Chills Headache Myalgia/Bodyache	1	1	1	0	0	0	1	0	0	0	0	0	0	0	0	Within few hours (<12 H)	2 Days	0	1	Paracetamol	1	0	0
21	1	2	Syangja	Paramedic	0	0	0	0	0	0	0	1	1	1	0	Injection Site Pain Injection Site Tenderness	1	1	0	0	0	2	2	Within few hours (<12H)	3 D	0	0	0	0		0	0	0	0	0	0	0	0	0	0	0	0	0	0	0	0	0	0	0
27	1	1	Syangja	Paramedic	0	0	0	0	0	0	0	1	1	1	0	Injection Site Pain Injection Site Tenderness	1	1	0	0	0	2	2	12- 24 H	3 D	0	0	0	0		0	0	0	0	0	0	0	0	0	0	0	0	0	0	0	0	0	0	0
22	1	2	Syangja	Nurse	0	0	0	0	0	0	0	1	1	1	0	Injection Site Tenderness	0	1	0	0	0	1	1	Within few hours (<12H)	2 D	0	0	0	0		0	0	0	0	0	0	0	0	0	0	0	0	0	0	0	0	0	0	0
25	1	2	Syangja	Nurse	0	0	0	0	0	0	0	1	3	1	1	Injection Site Pain Injection Site Tenderness	1	1	0	0	0	6	4	Within few hours (<12H)	3 D	Fever Myalgia/Bodyache Headache Chills	1	1	1	0	0	0	1	0	0	0	0	0	0	0	0	Within few hours (<12 H)	1 Day	1	1	Ibuprofen	0	1	0
33	2	2	Rolpa	FCHV	0	0	0	0	0	0	0	0	0	0	0	0	0	0	0	0	0	0	0	0	0	0	0	0	0	0	0	0	0	0	0	0	0	0	0	0	0	0	0	0	0	0	0	0	0
44	2	2	Rolpa	FCHV	0	0	0	0	0	0	0	1	3	1	1	Injection Site Tenderness	0	1	0	0	0	3	3	Within min (<1 H)	1 D	Myalgia/Bodyache Drowsiness	0	0	1	0	1	0	0	0	0	0	0	0	0	0	0	Within few hours (<12 H)	2 Days	0	0	0	0	0	0
24	1	2	Syangja	Doctor	0	0	0	0	0	0	0	0	0	0	0	0	0	0	0	0	0	0	0	0	0	0	0	0	0	0	0	0	0	0	0	0	0	0	0	0	0	0	0	0	0	0	0	0	0
30	2	1	Syangja	Doctor	0	0	0	0	0	0	0	1	2	0	1	0	0	0	0	0	0	3	3	0	0	Fever Myalgia/Bodyache Headache	1	0	1	0	0	0	1	0	0	0	0	0	0	0	0	12 to 24 hours	1 Day	1	0	0	0	0	0
26	1	2	Syangja	Doctor	0	0	0	0	0	0	0	1	2	0	1	0	0	0	0	0	0	5	4	0	0	Fever Chills Myalgia/Bodyache Headache Irritable Mood	1	1	1	0	0	0	1	0	0	0	0	0	0	1	0	12 to 24 hours	3 Days	0	1	Flexon	0	0	1
21	1	2	Syangja	Paramedic	0	0	0	0	0	0	0	1	3	1	1	Injection Site Pain Injection Site Tenderness	1	1	0	0	0	6	4	Within few hours (<12H)	3 D	Fever Chills Myalgia/Bodyache Irritable Mood	1	1	1	0	0	0	0	0	0	0	0	0	0	1	0	12 to 24 hours	3 Days	0	1	Flexon	0	0	1
25	1	2	Syangja	Doctor	0	0	0	0	0	0	0	1	3	1	1	Injection Site Pain Injection Site Tenderness Injection Site Swelling	1	1	1	0	0	6	4	Within few hours (<12H)	3 D	Fever Chills Myalgia/Bodyache Headache Irritable Mood	1	1	1	0	0	0	1	0	0	0	0	0	0	1	0	12 to 24 hours	3 Days	0	1	Flexon	0	0	1
27	1	1	Syangja	Paramedic	0	0	0	0	0	0	0	0	0	0	0	0	0	0	0	0	0	0	0	0	0	0	0	0	0	0	0	0	0	0	0	0	0	0	0	0	0	0	0	0	0	0	0	0	0
37	2	2	Rolpa	FCHV	0	0	0	0	0	0	0	1	3	1	1	Injection Site Tenderness	0	1	0	0	0	2	2	Within few hours (<12H)	2 D	Fever	1	0	0	0	0	0	0	0	0	0	0	0	0	0	0	Within few hours (<12 H)	1 Day	0	1	Paracetamol	1	0	0
33	2	2	Rolpa	FCHV	0	0	0	0	0	0	0	1	1	1	0	Injection Site Tenderness	0	1	0	0	0	1	1	Within few hours (<12H)	3 D	0	0	0	0		0	0	0	0	0	0	0	0	0	0	0	0	0	0	0	0	0	0	0
50	3	2	Rolpa	FCHV	0	0	0	0	0	0	0	1	1	1	0	Injection Site Tenderness	0	1	0	0	0	1	1	12- 24 H	2 D	0	0	0	0		0	0	0	0	0	0	0	0	0	0	0	0	0	0	0	0	0	0	0
47	3	2	Rolpa	FCHV	0	0	0	0	0	0	0	0	0	0	0	0	0	0	0	0	0	0	0	0	0	0	0	0	0	0	0	0	0	0	0	0	0	0	0	0	0	0	0	0	0	0	0	0	0
27	1	2	Rolpa	FCHV	0	0	0	0	0	0	0	1	2	0	1	0	0	0	0	0	0	1	1	0	0	Myalgia/Bodyache	0	0	1	0	0	0	0	0	0	0	0	0	0	0	0	12 to 24 hours	2 Days	0	0	0	0	0	0
35	2	2	Rolpa	FCHV	0	0	0	0	0	0	0	1	3	1	1	Injection Site Tenderness	0	1	0	0	0	2	2	12- 24 H	3 D	Myalgia/Bodyache	0	0	1	0	0	0	0	0	0	0	0	0	0	0	0	24-72 hours	4-7 Days	0	0	0	0	0	0
24	1	1	Rolpa	Helper	0	0	0	0	0	0	0	0	0	0	0	0	0	0	0	0	0	0	0	0	0	0	0	0	0	0	0	0	0	0	0	0	0	0	0	0	0	0	0	0	0	0	0	0	0
31	2	2	Bara	Nurse	0	0	0	0	0	0	0	1	3	1	1	Injection Site Pain Injection Site Tenderness	1	1	0	0	0	5	4	Within few hours (<12H)	2 D	Myalgia/Bodyache Fever Chills	1	1	1	0	0	0	0	0	0	0	0	0	0	0	0	Within few hours (<12 H)	1 Day	0	1	Paracetamol	1	0	0
34	2	1	Bara	Paramedic	0	0	0	0	0	0	0	1	3	1	1	Injection Site Tenderness	0	1	0	0	0	2	2	Within few hours (<12H)	3 D	Myalgia/Bodyache	0	0	1	0	0	0	0	0	0	0	0	0	0	0	0	Within few hours (<12 H)	2 Days	0	0	0	0	0	0
49	3	2	Bara	Nurse	0	0	0	0	0	0	0	1	3	1	1	Injection Site Pain Injection Site Tenderness	1	1	0	0	0	4	4	Within few hours (<12H)	4-7 D	Chills Myalgia/Bodyache	0	1	1	0	0	0	0	0	0	0	0	0	0	0	0	Within few hours (<12 H)	<1 D	0	0	0	0	0	0
26	1	1	Bara	Paramedic	0	0	0	0	0	0	0	1	3	1	1	Injection Site Tenderness	0	1	0	0	0	4	4	Within few hours (<12H)	4-7 D	Myalgia/Bodyache Headache Chills	0	1	1	0	0	0	1	0	0	0	0	0	0	0	0	Within few hours (<12 H)	1 Day	0	1	Ibuprofen	0	1	0
57	3	1	Bara	Paramedic	0	0	0	0	0	0	0	0	0	0	0	0	0	0	0	0	0	0	0	0	0	0	0	0	0	0	0	0	0	0	0	0	0	0	0	0	0	0	0	0	0	0	0	0	0
45	3	1	Bara	Paramedic	0	0	0	0	0	0	0	1	3	1	1	Injection Site Tenderness	0	1	0	0	0	3	3	Within few hours (<12H)	4-7 D	Chills Fever	1	1	0	0	0	0	0	0	0	0	0	0	0	0	0	Within few hours (<12 H)	<1 D	0	0	0	0	0	0
33	2	1	Bara	Paramedic	0	0	0	0	0	0	0	1	3	1	1	Injection Site Pain Injection Site Tenderness	1	1	0	0	0	5	4	Within few hours (<12H)	3 D	Chills Fever Myalgia/Bodyache	1	1	1	0	0	0	0	0	0	0	0	0	0	0	0	Within few hours (<12 H)	<1 D	0	1	Flexon	0	0	1
34	2	2	Bara	Nurse	0	0	0	0	0	0	0	1	3	1	1	Injection Site Pain Injection Site Tenderness	1	1	0	0	0	5	4	12- 24 H	4-7 D	Chills Myalgia/Bodyache Fever	1	1	1	0	0	0	0	0	0	0	0	0	0	0	0	12 to 24 hours	1 Day	0	1	Ibuprofen	0	1	0
57	3	1	Bara	Helper	1	1	0	0	0	0	0	1	3	1	1	Injection Site Tenderness	0	1	0	0	0	3	3	Within few hours (<12H)	4-7 D	Myalgia/Bodyache Chills	0	1	1	0	0	0	0	0	0	0	0	0	0	0	0	12 to 24 hours	2 Days	0	1	Flexon Paracetamol	1	0	1
57	3	1	Bara	Paramedic	0	0	0	0	0	0	0	0	0	0	0	0	0	0	0	0	0	0	0	0	0	0	0	0	0	0	0	0	0	0	0	0	0	0	0	0	0	0	0	0	0	0	0	0	0
31	2	1	Bara	Doctor	0	0	0	0	0	0	0	1	3	1	1	Injection Site Pain Injection Site Tenderness Injection Site Swelling	1	1	1	0	0	6	4	Within min (<1 H)	4-7 D	Fever Chills Headache Irritable Mood	1	1	0	0	0	0	1	0	0	0	0	0	0	1	0	12 to 24 hours	1 Day	0	1	Paracetamol Dolopar	1	0	0
26	1	1	Bara	Paramedic	0	0	0	0	0	0	0	1	3	1	1	Injection Site Tenderness	0	1	0	0	0	5	4	Within min (<1 H)	4-7 D	Myalgia/Bodyache Chills Fever Irritable Mood	1	1	1	0	0	0	0	0	0	0	0	0	0	1	0	12 to 24 hours	2 Days	0	1	Codopar Paracetamol	1	0	0
37	2	2	Bara	Nurse	0	0	0	0	0	0	0	1	3	1	1	Injection Site Tenderness	0	1	0	0	0	3	3	Within few hours (<12H)	>7 D	Myalgia/Bodyache Chills	0	1	1	0	0	0	0	0	0	0	0	0	0	0	0	12 to 24 hours	<1 D	0	0	0	0	0	0
59	3	2	Bara	FCHV	1	1	1	0	0	0	0	1	3	1	1	Injection Site Pain Injection Site Tenderness	1	1	0	0	0	4	4	Within few hours (<12H)	4-7 D	Chills Myalgia/Bodyache	0	1	1	0	0	0	0	0	0	0	0	0	0	0	0	Within few hours (<12 H)	<1 D	0	1	Paracetamol	1	0	0
49	3	2	Bara	FCHV	0	0	0	0	0	0	0	0	0	0	0	0	0	0	0	0	0	0	0	0	0	0	0	0	0	0	0	0	0	0	0	0	0	0	0	0	0	0	0	0	0	0	0	0	0
50	3	2	Bara	Nurse	0	0	0	0	0	0	0	1	1	1	0	Injection Site Tenderness	0	1	0	0	0	1	1	Within few hours (<12H)	2 D	0	0	0	0		0	0	0	0	0	0	0	0	0	0	0	0	0	0	0	0	0	0	0
35	2	1	Bara	Doctor	0	0	0	0	0	0	0	1	3	1	1	Injection Site Tenderness	0	1	0	0	0	4	4	Within few hours (<12H)	4-7 D	Chills Myalgia/Bodyache Fever	1	1	1	0	0	0	0	0	0	0	0	0	0	0	0	12 to 24 hours	<1 D	0	1	Paracetamol	1	0	0
60	4	2	Bara	FCHV	0	0	0	0	0	0	0	1	3	1	1	Injection Site Tenderness	0	1	0	0	0	3	3	Within min (<1 H)	2 D	Chills Myalgia/Bodyache	0	1	1	0	0	0	0	0	0	0	0	0	0	0	0	Within few hours (<12 H)	1 Day	0	0	0	0	0	0
24	1	2	Bara	Paramedic	0	0	0	0	0	0	0	1	3	1	1	Injection Site Tenderness	0	1	0	0	0	6	4	Within min (<1 H)	3 D	Chills Fever Myalgia/Bodyache Headache Irritable Mood	1	1	1	0	0	0	1	0	0	0	0	0	0	1	0	Within few hours (<12 H)	1 Day	0	1	Flexon	0	0	1
22	1	2	Bara	Nurse	0	0	0	0	0	0	0	1	3	1	1	Injection Site Pain Injection Site Tenderness	1	1	0	0	0	6	4	Within few hours (<12H)	4-7 D	Chills Fever Myalgia/Bodyache Anxiety Irritable Mood	1	1	1	0	0	0	0	0	0	0	0	0	0	1	1	Within few hours (<12 H)	1 Day	0	1	Dolopar	0	0	0
45	3	2	Bara	FCHV	0	0	0	0	0	0	0	1	3	1	1	Injection Site Pain Injection Site Tenderness	1	1	0	0	0	5	4	Within few hours (<12H)	3 D	Chills Myalgia/Bodyache Fever	1	1	1	0	0	0	0	0	0	0	0	0	0	0	0	Within few hours (<12 H)	<1 D	0	1	Paracetamol	1	0	0
41	2	2	Bara	FCHV	0	0	0	0	0	0	0	1	3	1	1	Injection Site Tenderness	0	1	0	0	0	4	4	Within min (<1 H)	2 D	Chills Drowsiness Myalgia/Bodyache	0	1	1	0	1	0	0	0	0	0	0	0	0	0	0	Within few hours (<12 H)	<1 D	0	0	0	0	0	0
28	1	1	Bara	Paramedic	0	0	0	0	0	0	0	1	3	1	1	Injection Site Tenderness	0	1	0	0	0	5	4	Within min (<1 H)	4-7 D	Chills Fever Myalgia/Bodyache Headache	1	1	1	0	0	0	1	0	0	0	0	0	0	0	0	12 to 24 hours	1 Day	0	1	Flexon	0	0	1
40	2	1	Bara	Paramedic	0	0	0	0	0	0	0	1	3	1	1	Injection Site Tenderness	0	1	0	0	0	4	4	Within min (<1 H)	2 D	Chills Drowsiness Fever	1	1	0	0	1	0	0	0	0	0	0	0	0	0	0	12 to 24 hours	1 Day	0	1	Flexon	0	0	1
56	3	1	Bara	Paramedic	1	1	0	0	0	0	0	1	3	1	1	Injection Site Tenderness	0	1	0	0	0	2	2	12- 24 H	2 D	Myalgia/Bodyache	0	0	1	0	0	0	0	0	0	0	0	0	0	0	0	Within few hours (<12 H)	2 Days	0	0	0	0	0	0
55	3	2	Bara	FCHV	1	0	1	0	0	0	0	1	3	1	1	Injection Site Tenderness	0	1	0	0	0	3	3	Within few hours (<12H)	4-7 D	Chills Myalgia/Bodyache	0	1	1	0	0	0	0	0	0	0	0	0	0	0	0	Within few hours (<12 H)	2 Days	0	0	0	0	0	0
25	1	2	Bara	Nurse	0	0	0	0	0	0	0	1	3	1	1	Injection Site Pain Injection Site Tenderness	1	1	0	0	0	6	4	Within few hours (<12H)	4-7 D	Chills Myalgia/Bodyache Dizziness Fever Headache	1	1	1	0	0	1	1	0	0	0	0	0	0	0	0	Within few hours (<12 H)	2 Days	0	1	Paracetamol Flexon	1	0	1
30	2	2	Rolpa	Nurse	0	0	0	0	0	0	0	1	3	1	1	Injection Site Pain Injection Site Tenderness	1	1	0	0	0	6	4	Within min (<1 H)	1 D	Fever Myalgia/Bodyache Dizziness Headache	1	0	1	0	0	1	1	0	0	0	0	0	0	0	0	Within few hours (<12 H)	1 Day	0	1	Paracetamol	1	0	0
24	1	2	Rolpa	Nurse	0	0	0	0	0	0	0	1	1	1	0	Injection Site Pain Injection Site Tenderness	1	1	0	0	0	2	2	Within few hours (<12H)	<1 D	0	0	0	0		0	0	0	0	0	0	0	0	0	0	0	0	0	0	0	0	0	0	0
29	1	1	Rolpa	Helper	0	0	0	0	0	0	0	0	0	0	0	0	0	0	0	0	0	0	0	0	0	0	0	0	0	0	0	0	0	0	0	0	0	0	0	0	0	0	0	0	0	0	0	0	0
53	3	2	Bara	FCHV	1	1	0	1	0	0	0	1	3	1	1	Injection Site Pain Injection Site Tenderness	1	1	0	0	0	5	4	Within few hours (<12H)	4-7 D	Myalgia/Bodyache Chills Headache	0	1	1	0	0	0	1	0	0	0	0	0	0	0	0	Within few hours (<12 H)	1 Day	0	0	0	0	0	0
59	3	1	Bara	Paramedic	0	0	0	0	0	0	0	1	2	0	1	0	0	0	0	0	0	5	4	0	0	Fever Chills Myalgia/Bodyache Dizziness Headache	1	1	1	0	0	1	1	0	0	0	0	0	0	0	0	Within few hours (<12 H)	2 Days	0	1	Paracetamol	1	0	0
38	2	1	Bara	Doctor	0	0	0	0	0	0	0	1	3	1	1	Injection Site Tenderness	0	1	0	0	0	4	4	Within few hours (<12H)	2 D	Fever Chills Myalgia/Bodyache	1	1	1	0	0	0	0	0	0	0	0	0	0	0	0	Within few hours (<12 H)	1 Day	0	0	0	0	0	0
40	2	2	Rolpa	Nurse	0	0	0	0	0	0	0	1	3	1	1	Injection Site Tenderness	0	1	0	0	0	6	4	Within few hours (<12H)	<1 D	Fever Myalgia/Bodyache Dizziness vomiting Headache	1	0	1	0	0	1	0	0	0	0	0	0	0	0	0	Within few hours (<12 H)	2 Days	0	0	0	0	0	0
38	2	1	Syangja	Paramedic	0	0	0	0	0	0	0	0	0	0	0	0	0	0	0	0	0	0	0	0	0	0	0	0	0	0	0	0	0	0	0	0	0	0	0	0	0	0	0	0	0	0	0	0	0
25	1	2	Syangja	Paramedic	0	0	0	0	0	0	0	0	0	0	0	0	0	0	0	0	0	0	0	0	0	0	0	0	0	0	0	0	0	0	0	0	0	0	0	0	0	0	0	0	0	0	0	0	0
21	1	2	Rolpa	Paramedic	0	0	0	0	0	0	0	0	0	0	0	0	0	0	0	0	0	0	0	0	0	0	0	0	0	0	0	0	0	0	0	0	0	0	0	0	0	0	0	0	0	0	0	0	0
30	2	2	Syangja	Nurse	0	0	0	0	0	0	0	0	0	0	0	0	0	0	0	0	0	0	0	0	0	0	0	0	0	0	0	0	0	0	0	0	0	0	0	0	0	0	0	0	0	0	0	0	0
28	1	2	Syangja	Paramedic	1	0	0	0	1	0	0	1	1	1	0	Injection Site Tenderness	0	1	0	0	0	1	1	Within few hours (<12H)	4-7 D	0	0	0	0		0	0	0	0	0	0	0	0	0	0	0	0	0	0	0	0	0	0	0
19	1	2	Syangja	Paramedic	0	0	0	0	0	0	0	1	1	1	0	Injection Site Pain Injection Site Tenderness	1	1	0	0	0	2	2	12- 24 H	3 D	0	0	0	0		0	0	0	0	0	0	0	0	0	0	0	0	0	0	0	0	0	0	0
22	1	2	Syangja	Nurse	0	0	0	0	0	0	0	0	0	0	0	0	0	0	0	0	0	0	0	0	0	0	0	0	0	0	0	0	0	0	0	0	0	0	0	0	0	0	0	0	0	0	0	0	0
21	1	2	Syangja	Paramedic	0	0	0	0	0	0	0	1	3	1	1	Injection Site Pain Injection Site Tenderness	1	1	0	0	0	4	4	Within few hours (<12H)	1 D	Fever Myalgia/Bodyache	1	0	1	0	0	0	0	0	0	0	0	0	0	0	0	Within few hours (<12 H)	<1 D	0	1	Paracetamol	1	0	0
50	3	1	Syangja	Helper	1	0	0	1	0	0	0	1	3	1	1	Injection Site Pain Injection Site Tenderness	1	1	0	0	0	6	4	12- 24 H	3 D	Myalgia/Bodyache Fever Headache Vomiting	1	0	1	0	0	0	1	0	0	1	0	0	0	0	0	Within few hours (<12 H)	<1 D	0	0	0	0	0	0
29	1	2	Syangja	Doctor	0	0	0	0	0	0	0	1	3	1	1	Injection Site Tenderness	0	1	0	0	0	2	2	12- 24 H	<1 D	Myalgia/Bodyache	0	0	1	0	0	0	0	0	0	0	0	0	0	0	0	Within few hours (<12 H)	<1 D	0	0	0	0	0	0
32	2	1	Syangja	Helper	0	0	0	0	0	0	0	1	3	1	1	Injection Site Pain Injection Site Tenderness	1	1	0	0	0	4	4	Within few hours (<12H)	1 D	Myalgia/Bodyache Fever	1	0	1	0	0	0	0	0	0	0	0	0	0	0	0	Within few hours (<12 H)	<1 D	0	1	Paracetamol	1	0	0
26	1	2	Syangja	Nurse	0	0	0	0	0	0	0	1	1	1	0	Injection Site Pain Injection Site Tenderness	1	1	0	0	0	2	2	Within few hours (<12H)	1 D	0	0	0	0		0	0	0	0	0	0	0	0	0	0	0	0	0	0	0	0	0	0	0
29	1	1	Syangja	Paramedic	0	0	0	0	0	0	0	1	3	1	1	Injection Site Pain Injection Site Tenderness	1	1	0	0	0	5	4	Within few hours (<12H)	3 D	Fever Myalgia/Bodyache Headache	1	0	1	0	0	0	1	0	0	0	0	0	0	0	0	Within few hours (<12 H)	<1 D	0	1	Paracetamol	1	0	0
37	2	2	Syangja	FCHV	0	0	0	0	0	0	0	1	2	0	1	0	0	0	0	0	0	2	2	0	0	Fever Dizziness	1	0	0	0	0	1	0	0	0	0	0	0	0	0	0	Within few hours (<12 H)	<1 D	0	0	0	0	0	0
25	1	2	Rolpa	FCHV	0	0	0	0	0	0	0	1	1	1	0	Injection Site Tenderness	0	1	0	0	0	1	1	Within few hours (<12H)	<1 D	0	0	0	0		0	0	0	0	0	0	0	0	0	0	0	0	0	0	0	0	0	0	0
25	1	1	Rolpa	Paramedic	0	0	0	0	0	0	0	1	3	1	1	Injection Site Pain Injection Site Tenderness	1	1	0	0	0	4	4	Within few hours (<12H)	1 D	Fever Myalgia/Bodyache	1	0	1	0	0	0	0	0	0	0	0	0	0	0	0	Within few hours (<12 H)	<1 D	0	0	0	0	0	0
30	2	2	Syangja	Nurse	0	0	0	0	0	0	0	1	1	1	0	Injection Site Pain Injection Site Tenderness	1	1	0	0	0	2	2	Within few hours (<12H)	>7 D	0	0	0	0		0	0	0	0	0	0	0	0	0	0	0	0	0	0	0	0	0	0	0
24	1	2	Syangja	Nurse	0	0	0	0	0	0	0	1	3	1	1	Injection Site Pain Injection Site Tenderness	1	1	0	0	0	6	4	12- 24 H	3 D	Fever Myalgia/Bodyache Fainting attack Dizziness	1	0	1	0	0	1	0	0	0	0	0	0	1	0	0	12 to 24 hours	<1 D	0	0	0	0	0	0
50	3	2	Syangja	Nurse	1	1	1	0	0	0	0	0	0	0	0	0	0	0	0	0	0	0	0	0	0	0	0	0	0	0	0	0	0	0	0	0	0	0	0	0	0	0	0	0	0	0	0	0	0
51	3	1	Rolpa	Paramedic	1	1	0	0	0	0	0	1	3	1	1	Injection Site Pain Injection Site Tenderness	1	1	0	0	0	6	4	Within few hours (<12H)	2 D	Fever Myalgia/Bodyache Dizziness Headache	1	0	1	0	0	1	1	0	0	0	0	0	0	0	0	Within few hours (<12 H)	2 Days	0	1	Paracetamol	1	0	0
34	2	1	Syangja	Helper	0	0	0	0	0	0	0	1	2	0	1	0	0	0	0	0	0	1	1	0	0	Myalgia/Bodyache	0	0	1	0	0	0	0	0	0	0	0	0	0	0	0	12 to 24 hours	<1 D	0	0	0	0	0	0
37	2	2	Syangja	FCHV	0	0	0	0	0	0	0	1	2	0	1	0	0	0	0	0	0	2	2	0	0	Dizziness Myalgia/Bodyache	0	0	1	0	0	1	0	0	0	0	0	0	0	0	0	12 to 24 hours	2 Days	0	0	0	0	0	0
55	3	2	Syangja	FCHV	1	0	0	0	0	1	Heart disease	1	2	0	1	0	0	0	0	0	0	1	1	0	0	Dizziness	0	0	0	0	0	1	0	0	0	0	0	0	0	0	0	Within few hours (<12 H)	<1 D	0	0	0	0	0	0
30	2	1	Syangja	Paramedic	0	0	0	0	0	0	0	1	2	0	1	0	0	0	0	0	0	1	1	0	0	Dizziness	0	0	0	0	0	1	0	0	0	0	0	0	0	0	0	Within few hours (<12 H)	<1 D	0	0	0	0	0	0
49	3	2	Syangja	FCHV	0	0	0	0	0	0	0	0	0	0	0	0	0	0	0	0	0	0	0	0	0	0	0	0	0	0	0	0	0	0	0	0	0	0	0	0	0	0	0	0	0	0	0	0	0
28	1	2	Syangja	FCHV	0	0	0	0	0	0	0	1	3	1	1	Injection Site Pain Injection Site Tenderness	1	1	0	0	0	3	3	Within few hours (<12H)	2 D	Fever	1	0	0	0	0	0	0	0	0	0	0	0	0	0	0	Within few hours (<12 H)	<1 D	0	0	0	0	0	0
21	1	1	Rolpa	Paramedic	0	0	0	0	0	0	0	1	2	0	1	0	0	0	0	0	0	1	1	0	0	Myalgia/Bodyache	0	0	1	0	0	0	0	0	0	0	0	0	0	0	0	Within few hours (<12 H)	1 Day	0	0	0	0	0	0
45	3	2	Rolpa	FCHV	0	0	0	0	0	0	0	1	3	1	1	Injection Site Tenderness	0	1	0	0	0	2	2	Within min (<1 H)	<1 D	Fever	1	0	0	0	0	0	0	0	0	0	0	0	0	0	0	Within few hours (<12 H)	<1 D	0	0	0	0	0	0
25	1	1	Rolpa	Paramedic	0	0	0	0	0	0	0	0	0	0	0	0	0	0	0	0	0	0	0	0	0	0	0	0	0	0	0	0	0	0	0	0	0	0	0	0	0	0	0	0	0	0	0	0	0
27	1	1	Rolpa	Paramedic	0	0	0	0	0	0	0	1	3	1	1	Injection Site Pain Injection Site Tenderness	1	1	0	0	0	4	4	Within few hours (<12H)	1 D	Fever Myalgia/Bodyache	1	0	1	0	0	0	0	0	0	0	0	0	0	0	0	Within minutes (<1H)	<1 D	0	0	0	0	0	0
45	3	2	Rolpa	FCHV	0	0	0	0	0	0	0	1	3	1	1	Injection Site Pain Injection Site Tenderness	1	1	0	0	0	5	4	Within few hours (<12H)	1 D	Fever Chills Myalgia/Bodyache	1	1	1	0	0	0	0	0	0	0	0	0	0	0	0	Within minutes (<1H)	<1 D	0	0	0	0	0	0
47	3	2	Rolpa	FCHV	0	0	0	0	0	0	0	1	3	1	1	Injection Site Pain Injection Site Tenderness	1	1	0	0	0	4	4	Within few hours (<12H)	1 D	Fever Myalgia/Bodyache	1	0	1	0	0	0	0	0	0	0	0	0	0	0	0	Within minutes (<1H)	<1 D	0	1	Paracetamol	1	0	0
28	1	2	Rolpa	Paramedic	0	0	0	0	0	0	0	0	0	0	0	0	0	0	0	0	0	0	0	0	0	0	0	0	0	0	0	0	0	0	0	0	0	0	0	0	0	0	0	0	0	0	0	0	0
50	3	2	Rolpa	FCHV	1	1	0	0	0	0	0	1	1	1	0	Injection Site Tenderness	0	1	0	0	0	1	1	Within few hours (<12H)	<1 D	0	0	0	0		0	0	0	0	0	0	0	0	0	0	0	0	0	0	0	0	0	0	0
57	3	2	Rolpa	FCHV	0	0	0	0	0	0	0	1	1	1	0	Injection Site Tenderness	0	1	0	0	0	1	1	Within min (<1 H)	<1 D	0	0	0	0		0	0	0	0	0	0	0	0	0	0	0	0	0	0	0	0	0	0	0
44	2	2	Rolpa	FCHV	0	0	0	0	0	0	0	1	1	1	0	Injection Site Tenderness	0	1	0	0	0	1	1	Within min (<1 H)	<1 D	0	0	0	0		0	0	0	0	0	0	0	0	0	0	0	0	0	0	0	0	0	0	0
45	3	2	Rolpa	FCHV	0	0	0	0	0	0	0	0	0	0	0	0	0	0	0	0	0	0	0	0	0	0	0	0	0	0	0	0	0	0	0	0	0	0	0	0	0	0	0	0	0	0	0	0	0
34	2	1	Rolpa	Paramedic	0	0	0	0	0	0	0	1	1	1	0	Injection Site Tenderness	0	1	0	0	0	1	1	Within min (<1 H)	1 D	0	0	0	0		0	0	0	0	0	0	0	0	0	0	0	0	0	0	0	0	0	0	0
32	2	2	Rolpa	FCHV	0	0	0	0	0	0	0	1	1	1	0	Injection Site Tenderness	0	1	0	0	0	1	1	Within few hours (<12H)	<1 D	0	0	0	0		0	0	0	0	0	0	0	0	0	0	0	0	0	0	0	0	0	0	0
26	1	2	Rolpa	Nurse	0	0	0	0	0	0	0	1	3	1	1	Injection Site Pain Injection Site Tenderness	1	1	0	0	0	6	4	Within min (<1 H)	<1 D	Fever Myalgia/Bodyache Dizziness Headache	1	0	1	0	0	1	1	0	0	0	0	0	0	0	0	Within few hours (<12 H)	2 Days	0	1	Paracetamol	1	0	0
23	1	1	Rolpa	Paramedic	0	0	0	0	0	0	0	1	3	1	1	Injection Site Pain Injection Site Tenderness	1	1	0	0	0	5	4	Within min (<1 H)	<1 D	Fever Myalgia/Bodyache Dizziness	1	0	1	0	0	1	0	0	0	0	0	0	0	0	0	Within minutes (<1H)	<1 D	0	1	Paracetamol	1	0	0
20	1	2	Rolpa	FCHV	0	0	0	0	0	0	0	0	0	0	0	0	0	0	0	0	0	0	0	0	0	0	0	0	0	0	0	0	0	0	0	0	0	0	0	0	0	0	0	0	0	0	0	0	0
25	1	2	Rolpa	FCHV	0	0	0	0	0	0	0	1	3	1	1	Injection Site Tenderness	0	1	0	0	0	3	3	Within min (<1 H)	<1 D	Myalgia/Bodyache Dizziness	0	0	1	0	0	1	0	0	0	0	0	0	0	0	0	Within few hours (<12 H)	<1 D	0	0	0	0	0	0
48	3	1	Rolpa	Paramedic	0	0	0	0	0	0	0	1	3	1	1	Injection Site Pain Injection Site Tenderness	1	1	0	0	0	5	4	Within min (<1 H)	1 D	Myalgia/Bodyache Dizziness Headache	0	0	1	0	0	1	1	0	0	0	0	0	0	0	0	Within few hours (<12 H)	1 Day	0	0	0	0	0	0
30	2	2	Rolpa	Nurse	0	0	0	0	0	0	0	1	3	1	1	Injection Site Pain Injection Site Tenderness	1	1	0	0	0	6	4	Within min (<1 H)	<1 D	Fever Chills Myalgia/Bodyache Dizziness Headache	1	1	1	0	0	1	1	0	0	0	0	0	0	0	0	Within minutes (<1H)	1 Day	0	1	Paracetamol	1	0	0
20	1	2	Rolpa	Helper	0	0	0	0	0	0	0	0	0	0	0	0	0	0	0	0	0	0	0	0	0	0	0	0	0	0	0	0	0	0	0	0	0	0	0	0	0	0	0	0	0	0	0	0	0
35	2	1	Rolpa	Paramedic	0	0	0	0	0	0	0	1	3	1	1	Injection Site Tenderness	0	1	0	0	0	5	4	Within min (<1 H)	<1 D	Fever Myalgia/Bodyache Dizziness Headache	1	0	1	0	0	1	1	0	0	0	0	0	0	0	0	Within few hours (<12 H)	1 Day	0	1	Paracetamol	1	0	0
38	2	1	Rolpa	Helper	0	0	0	0	0	0	0	1	3	1	1	Injection Site Tenderness	0	1	0	0	0	6	4	Within few hours (<12H)	1 D	Fever Chills Myalgia/Bodyache Dizziness Headache	1	1	1	0	0	1	1	0	0	0	0	0	0	0	0	Within minutes (<1H)	1 Day	0	1	Paracetamol	1	0	0
21	1	1	Rolpa	Helper	0	0	0	0	0	0	0	0	0	0	0	0	0	0	0	0	0	0	0	0	0	0	0	0	0	0	0	0	0	0	0	0	0	0	0	0	0	0	0	0	0	0	0	0	0
44	2	1	Rolpa	Helper	0	0	0	0	0	0	0	1	3	1	1	Injection Site Tenderness	0	1	0	0	0	3	3	Within min (<1 H)	<1 D	Fever Myalgia/Bodyache	1	0	1	0	0	0	0	0	0	0	0	0	0	0	0	Within minutes (<1H)	1 Day	0	1	Paracetamol	1	0	0
33	2	1	Rolpa	Paramedic	0	0	0	0	0	0	0	0	0	0	0	0	0	0	0	0	0	0	0	0	0	0	0	0	0	0	0	0	0	0	0	0	0	0	0	0	0	0	0	0	0	0	0	0	0
28	1	2	Rolpa	FCHV	0	0	0	0	0	0	0	0	0	0	0	0	0	0	0	0	0	0	0	0	0	0	0	0	0	0	0	0	0	0	0	0	0	0	0	0	0	0	0	0	0	0	0	0	0
32	2	2	Rolpa	Nurse	0	0	0	0	0	0	0	1	3	1	1	Injection Site Tenderness	0	1	0	0	0	2	2	Within few hours (<12H)	3 D	Myalgia/Bodyache	0	0	1	0	0	0	0	0	0	0	0	0	0	0	0	Within few hours (<12 H)	2 Days	0	1	Others	0	0	0
32	2	2	Rolpa	Paramedic	0	0	0	0	0	0	0	1	2	0	1	0	0	0	0	0	0	1	1	0	0	Vomiting	0	0	0	0	0	0	0	0	0	1	0	0	0	0	0	Within minutes (<1H)	<1 D	1	1	Others	0	0	0
55	3	1	Rolpa	Helper	0	0	0	0	0	0	0	0	0	0	0	0	0	0	0	0	0	0	0	0	0	0	0	0	0	0	0	0	0	0	0	0	0	0	0	0	0	0	0	0	0	0	0	0	0
60	4	2	Rolpa	FCHV	0	0	0	0	0	0	0	1	3	1	1	Injection Site Pain Injection Site Tenderness	1	1	0	0	0	5	4	Within min (<1 H)	1 D	Myalgia/Bodyache Dizziness Headache	0	0	1	0	0	1	1	0	0	0	0	0	0	0	0	Within few hours (<12 H)	1 Day	0	0	0	0	0	0
43	2	2	Rolpa	Nurse	0	0	0	0	0	0	0	0	0	0	0	0	0	0	0	0	0	0	0	0	0	0	0	0	0	0	0	0	0	0	0	0	0	0	0	0	0	0	0	0	0	0	0	0	0
34	2	1	Rolpa	Paramedic	0	0	0	0	0	0	0	1	3	1	1	Injection Site Pain Injection Site Tenderness	1	1	0	0	0	6	4	Within few hours (<12H)	2 D	Fever Chills Myalgia/Bodyache Dizziness Headache	1	1	1	0	0	1	1	0	0	0	0	0	0	0	0	12 to 24 hours	2 Days	1	1	Paracetamol	1	0	0
25	1	1	Rolpa	Paramedic	0	0	0	0	0	0	0	1	3	1	1	Injection Site Pain Injection Site Tenderness Injection Site Swelling	1	1	1	0	0	6	4	Within few hours (<12H)	1 D	Fever Chills Myalgia/Bodyache Dizziness Headache	1	1	1	0	0	1	1	0	0	0	0	0	0	0	0	Within few hours (<12 H)	1 Day	0	1	Paracetamol	1	0	0
45	3	2	Syangja	FCHV	0	0	0	0	0	0	0	1	3	1	1	Injection Site Tenderness	0	1	0	0	0	2	2	Within few hours (<12H)	1 D	Headache	0	0	0	0	0	0	1	0	0	0	0	0	0	0	0	Within few hours (<12 H)	<1 D	0	0	0	0	0	0
42	2	1	Syangja	Paramedic	0	0	0	0	0	0	0	1	1	1	0	Injection Site Pain Injection Site Tenderness	1	1	0	0	0	2	2	Within few hours (<12H)	3 D	0	0	0	0		0	0	0	0	0	0	0	0	0	0	0	0	0	0	1	Paracetamol	1	0	0
33	2	1	Bara	Helper	0	0	0	0	0	0	0	1	3	1	1	Injection Site Tenderness	0	1	0	0	0	3	3	12- 24 H	2 D	Chills Fever	1	1	0	0	0	0	0	0	0	0	0	0	0	0	0	Within few hours (<12 H)	1 Day	0	1	Paracetamol	1	0	0
40	2	2	Bara	FCHV	1	0	0	0	1	0	0	1	3	1	1	Injection Site Pain Injection Site Tenderness	1	1	0	0	0	6	4	12- 24 H	4-7 D	Fever Chills Myalgia/Bodyache Diarrhoea	1	1	1	0	0	0	0	0	0	0	1	0	0	0	0	12 to 24 hours	2 Days	0	0	0	0	0	0
38	2	1	Syangja	Paramedic	0	0	0	0	0	0	0	1	1	1	0	Injection Site Pain Injection Site Tenderness	1	1	0	0	0	2	2	12- 24 H	2 D	0	0	0	0		0	0	0	0	0	0	0	0	0	0	0	0	0	0	0	0	0	0	0
34	2	1	Syangja	Paramedic	0	0	0	0	0	0	0	1	1	1	0	Injection Site Tenderness	0	1	0	0	0	1	1	24- 72 H	3 D	0	0	0	0		0	0	0	0	0	0	0	0	0	0	0	0	0	0	0	0	0	0	0
33	2	1	Syangja	Paramedic	0	0	0	0	0	0	0	1	3	1	1	Injection Site Pain Injection Site Tenderness	1	1	0	0	0	3	3	24- 72 H	4-7 D	Myalgia/Bodyache	0	0	1	0	0	0	0	0	0	0	0	0	0	0	0	Within few hours (<12 H)	<1 D	0	0	0	0	0	0
42	2	2	Syangja	FCHV	0	0	0	0	0	0	0	1	2	0	1	0	0	0	0	0	0	2	2	0	0	Myalgia/Bodyache Dizziness	0	0	1	0	0	1	0	0	0	0	0	0	0	0	0	Within few hours (<12 H)	<1 D	0	0	0	0	0	0
28	1	1	Syangja	Doctor	0	0	0	0	0	0	0	1	3	1	1	Injection Site Tenderness	0	1	0	0	0	3	3	Within few hours (<12H)	1 D	Fever Fatigue	1	0	0	1	0	0	0	0	0	0	0	0	0	0	0	Within few hours (<12 H)	<1 D	0	1	Paracetamol	1	0	0
37	2	2	Syangja	FCHV	0	0	0	0	0	0	0	1	2	0	1	0	0	0	0	0	0	1	1	0	0	Fatigue	0	0	0	1	0	0	0	0	0	0	0	0	0	0	0	Within few hours (<12 H)	<1 D	0	0	0	0	0	0
28	1	1	Syangja	Nurse	0	0	0	0	0	0	0	1	3	1	1	Injection Site Pain Injection Site Tenderness Injection Site Swelling	1	1	1	0	0	6	4	12- 24 H	>7 D	Fever Fatigue Headache Vomiting	1	0	0	1	0	0	1	0	0	1	0	0	0	0	0	Within few hours (<12 H)	1 Day	1	1	Ibuprofen Others	0	1	0
31	2	1	Syangja	Paramedic	0	0	0	0	0	0	0	1	3	1	1	Injection Site Tenderness	0	1	0	0	0	3	3	12- 24 H	2 D	Fever Fatigue	1	0	0	1	0	0	0	0	0	0	0	0	0	0	0	Within few hours (<12 H)	1 Day	0	1	Paracetamol	1	0	0
51	3	2	Syangja	FCHV	0	0	0	0	0	0	0	1	3	1	1	Injection Site Pain Injection Site Tenderness	1	1	0	0	0	3	3	12- 24 H	>7 D	Fatigue	0	0	0	1	0	0	0	0	0	0	0	0	0	0	0	Within few hours (<12 H)	1 Day	0	0	0	0	0	0
24	1	1	Syangja	Paramedic	0	0	0	0	0	0	0	1	1	1	0	Injection Site Pain Injection Site Tenderness	1	1	0	0	0	2	2	Within few hours (<12H)	2 D	0	0	0	0		0	0	0	0	0	0	0	0	0	0	0	0	0	0	0	0	0	0	0
52	3	2	Syangja	FCHV	0	0	0	0	0	0	0	1	1	1	0	Injection Site Pain Injection Site Tenderness	1	1	0	0	0	2	2	12- 24 H	2 D	0	0	0	0		0	0	0	0	0	0	0	0	0	0	0	0	0	0	0	0	0	0	0
53	3	2	Syangja	FCHV	1	1	0	0	0	1	Rheumatoid arthritis	1	2	0	1	0	0	0	0	0	0	2	2	0	0	Fever Chills	1	1	0	0	0	0	0	0	0	0	0	0	0	0	0	Within few hours (<12 H)	<1 D	0	0	0	0	0	0
38	2	2	Syangja	Paramedic	0	0	0	0	0	0	0	1	3	1	1	Injection Site Pain Injection Site Tenderness	1	1	0	0	0	5	4	Within few hours (<12H)	2 D	Fatigue Headache Dizziness	0	0	0	1	0	1	1	0	0	0	0	0	0	0	0	Within few hours (<12 H)	1 Day	0	0	0	0	0	0
55	3	1	Syangja	Helper	0	0	0	0	0	0	0	1	1	1	0	Injection Site Pain Injection Site Tenderness	1	1	0	0	0	2	2	12- 24 H	3 D	0	0	0	0		0	0	0	0	0	0	0	0	0	0	0	0	0	0	0	0	0	0	0
49	3	2	Syangja	FCHV	1	0	0	0	1	0	0	0	0	0	0	0	0	0	0	0	0	0	0	0	0	0	0	0	0	0	0	0	0	0	0	0	0	0	0	0	0	0	0	0	0	0	0	0	0
68	4	1	Syangja	Paramedic	1	1	1	0	0	0	0	0	0	0	0	0	0	0	0	0	0	0	0	0	0	0	0	0	0	0	0	0	0	0	0	0	0	0	0	0	0	0	0	0	0	0	0	0	0
32	2	1	Syangja	Doctor	0	0	0	0	0	0	0	1	2	0	1	0	0	0	0	0	0	2	2	0	0	Fever Fatigue	1	0	0	1	0	0	0	0	0	0	0	0	0	0	0	Within few hours (<12 H)	<1 D	0	1	Paracetamol	1	0	0
30	2	1	Syangja	Paramedic	0	0	0	0	0	0	0	1	3	1	1	Injection Site Pain Injection Site Tenderness	1	1	0	0	0	4	4	Within few hours (<12H)	3 D	Fever Fatigue	1	0	0	1	0	0	0	0	0	0	0	0	0	0	0	Within few hours (<12 H)	<1 D	0	1	Paracetamol	1	0	0
25	1	2	Rolpa	Helper	0	0	0	0	0	0	0	1	3	1	1	Injection Site Tenderness	0	1	0	0	0	5	4	Within few hours (<12H)	2 D	Fever Chills Fatigue Headache	1	1	0	1	0	0	1	0	0	1	0	0	0	0	0	12 to 24 hours	3 Days	0	1	Paracetamol	1	0	0
29	1	1	Rolpa	Paramedic	0	0	0	0	0	0	0	1	2	0	1	0	0	0	0	0	0	3	3	0	0	Headache Fatigue Irritable Mood	0	0	0	1	0	0	1	0	0	0	0	0	0	1	0	12 to 24 hours	3 Days	0	1	Paracetamol	1	0	0
31	2	2	Rolpa	FCHV	0	0	0	0	0	0	0	1	3	1	1	Injection Site Tenderness	0	1	0	0	0	2	2	Within few hours (<12H)	2 D	Irritable Mood	0	0	0	0	0	0	0	0	0	0	0	0	0	1	0	12 to 24 hours	3 Days	0	0	0	0	0	0
35	2	2	Rolpa	FCHV	0	0	0	0	0	0	0	1	2	0	1	0	0	0	0	0	0	4	4	0	0	Fever Fatigue Chills Headache	1	1	0	1	0	0	1	0	0	0	0	0	0	0	0	12 to 24 hours	2 Days	0	1	Paracetamol	1	0	0
34	2	2	Rolpa	FCHV	0	0	0	0	0	0	0	1	3	1	1	Injection Site Tenderness	0	1	0	0	0	3	3	Within few hours (<12H)	1 D	Fever Myalgia/Bodyache	1	0	1	0	0	0	0	0	0	0	0	0	0	0	0	12 to 24 hours	3 Days	0	0	0	0	0	0
40	2	2	Rolpa	FCHV	0	0	0	0	0	0	0	1	2	0	1	0	0	0	0	0	0	3	3	0	0	Myalgia/Bodyache Dizziness Irritable Mood	0	0	1	0	0	1	0	0	0	0	0	0	0	1	0	Within few hours (<12 H)	>7 D	0	1	Paracetamol	1	0	0
35	2	2	Rolpa	FCHV	0	0	0	0	0	0	0	1	3	1	1	Injection Site Tenderness	0	1	0	0	0	2	2	Within few hours (<12H)	2 D	Fever	1	0	0	0	0	0	0	0	0	0	0	0	0	0	0	24-72 hours	>7 D	0	1	Paracetamol	1	0	0
30	2	2	Rolpa	FCHV	0	0	0	0	0	0	0	1	2	0	1	0	0	0	0	0	0	1	1	0	0	Myalgia/Bodyache	0	0	1	0	0	0	0	0	0	0	0	0	0	0	0	12 to 24 hours	4-7 Days	0	0	0	0	0	0
35	2	2	Rolpa	Nurse	0	0	0	0	0	0	0	1	3	1	1	Injection Site Tenderness	0	1	0	0	0	2	2	Within few hours (<12H)	1 D	Chills	0	1	0	0	0	0	0	0	0	0	0	0	0	0	0	12 to 24 hours	3 Days	0	0	0	0	0	0
30	2	1	Rolpa	Paramedic	0	0	0	0	0	0	0	0	0	0	0	0	0	0	0	0	0	0	0	0	0	0	0	0	0	0	0	0	0	0	0	0	0	0	0	0	0	0	0	0	0	0	0	0	0
24	1	2	Rolpa	FCHV	0	0	0	0	0	0	0	1	3	1	1	Injection Site Pain Injection Site Tenderness	1	1	0	0	0	6	4	Within few hours (<12H)	2 D	Fever Myalgia/Bodyache Drowsiness Headache	1	0	1	0	1	0	1	0	0	0	0	0	0	0	0	Within few hours (<12 H)	1 Day	0	0	0	0	0	0
35	2	2	Rolpa	FCHV	0	0	0	0	0	0	0	1	2	0	1	0	0	0	0	0	0	3	3	0	0	Fever Myalgia/Bodyache Headache	1	0	1	0	0	0	1	0	0	0	0	0	0	0	0	Within few hours (<12 H)	<1 D	0	0	0	0	0	0
37	2	2	Rolpa	FCHV	0	0	0	0	0	0	0	1	3	1	1	Injection Site Tenderness	0	1	0	0	0	5	4	12- 24 H	1 D	Fever Myalgia/Bodyache Drowsiness Headache	1	0	1	0	1	0	1	0	0	0	0	0	0	0	0	Within few hours (<12 H)	2 Days	0	0	0	0	0	0
20	1	2	Rolpa	Nurse	0	0	0	0	0	0	0	1	3	1	1	Injection Site Pain Injection Site Tenderness Injection Site Swelling	1	1	1	0	0	6	4	Within min (<1 H)	2 D	Fever Myalgia/BodyacheDizziness Headache	1	0	1	0	0	1	1	0	0	0	0	0	0	0	0	Within few hours (<12 H)	2 Days	1	1	Ibuprofen	0	1	0
27	1	2	Rolpa	FCHV	0	0	0	0	0	0	0	1	1	1	0	Injection Site Pain Injection Site Tenderness	1	1	0	0	0	2	2	Within few hours (<12H)	3 D	0	0	0	0		0	0	0	0	0	0	0	0	0	0	0	0	0	0	0	0	0	0	0
52	3	2	Rolpa	FCHV	0	0	0	0	0	0	0	1	2	0	1	0	0	0	0	0	0	3	3	0	0	Myalgia/Bodyache Dizziness Vomiting	0	0	1	0	0	1	0	0	0	1	0	0	0	0	0	Within few hours (<12 H)	1 Day	0	0	0	0	0	0
42	2	2	Rolpa	FCHV	0	0	0	0	0	0	0	1	2	0	1	0	0	0	0	0	0	2	2	0	0	Fever Myalgia/Bodyache	1	0	1	0	0	0	0	0	0	0	0	0	0	0	0	Within few hours (<12 H)	1 Day	0	0	0	0	0	0
45	3	2	Rolpa	FCHV	0	0	0	0	0	0	0	0	0	0	0	0	0	0	0	0	0	0	0	0	0	0	0	0	0	0	0	0	0	0	0	0	0	0	0	0	0	0	0	0	0	0	0	0	0
28	1	2	Rolpa	Nurse	0	0	0	0	0	0	0	1	3	1	1	Injection Site Pain Injection Site Tenderness	1	1	0	0	0	6	4	Within few hours (<12H)	2 D	Fever Myalgia/Bodyache Dizziness Headache	1	0	1	0	0	1	1	0	0	0	0	0	0	0	0	12 to 24 hours	2 Days	0	1	Ibuprofen	0	1	0
43	2	2	Rolpa	FCHV	0	0	0	0	0	0	0	1	1	1	0	Injection Site Tenderness	0	1	0	0	0	1	1	Within few hours (<12H)	1 D	0	0	0	0		0	0	0	0	0	0	0	0	0	0	0	0	0	0	0	0	0	0	0
33	2	2	Rolpa	FCHV	0	0	0	0	0	0	0	1	3	1	1	Injection Site Pain Injection Site Tenderness	1	1	0	0	0	6	4	Within few hours (<12H)	1 D	Fever Myalgia/Bodyache Dizziness Headache	1	0	1	0	0	1	1	0	0	0	0	0	0	0	0	Within few hours (<12 H)	3 Days	0	1	Paracetamol	1	0	0
33	2	1	Rolpa	Paramedic	0	0	0	0	0	0	0	1	1	1	0	Injection Site Tenderness	0	1	0	0	0	1	1	Within few hours (<12H)	1 D	0	0	0	0		0	0	0	0	0	0	0	0	0	0	0	0	0	0	0	0	0	0	0
27	1	2	Rolpa	FCHV	0	0	0	0	0	0	0	1	1	1	0	Injection Site Pain Injection Site Tenderness	1	1	0	0	0	2	2	Within few hours (<12H)	1 D	0	0	0	0		0	0	0	0	0	0	0	0	0	0	0	0	0	0	0	0	0	0	0
24	1	2	Rolpa	Helper	0	0	0	0	0	0	0	1	1	1	0	Injection Site Pain Injection Site Tenderness	1	1	0	0	0	2	2	Within few hours (<12H)	1 D	0	0	0	0		0	0	0	0	0	0	0	0	0	0	0	0	0	0	0	0	0	0	0
24	1	2	Rolpa	FCHV	0	0	0	0	0	0	0	1	3	1	1	Injection Site Pain Injection Site Tenderness	1	1	0	0	0	6	4	Within few hours (<12H)	2 D	Fever Myalgia/Bodyache Dizziness Headache	1	0	1	0	0	1	1	0	0	0	0	0	0	0	0	Within few hours (<12 H)	2 Days	0	0	0	0	0	0
35	2	1	Rolpa	Paramedic	0	0	0	0	0	0	0	1	1	1	0	Injection Site Pain Injection Site Tenderness	1	1	0	0	0	2	2	Within min (<1 H)	1 D	0	0	0	0		0	0	0	0	0	0	0	0	0	0	0	0	0	0	0	0	0	0	0
26	1	2	Rolpa	Helper	0	0	0	0	0	0	0	1	3	1	1	Injection Site Pain Injection Site Tenderness	1	1	0	0	0	6	4	Within min (<1 H)	1 D	Fever Chills Myalgia/Bodyache Dizziness Headache	1	1	1	0	0	1	1	0	0	0	0	0	0	0	0	Within few hours (<12 H)	2 Days	1	1	Paracetamol Ibuprofen	1	1	0
26	1	2	Rolpa	FCHV	0	0	0	0	0	0	0	1	3	1	1	Injection Site Tenderness	0	1	0	0	0	4	4	Within few hours (<12H)	2 D	Myalgia/Bodyache Dizziness Headache	0	0	1	0	0	1	1	0	0	0	0	0	0	0	0	Within few hours (<12 H)	2 Days	1	0	0	0	0	0
26	1	1	Syangja	Paramedic	0	0	0	0	0	0	0	1	1	1	0	Injection Site Pain Injection Site Tenderness	1	1	0	0	0	2	2	Within few hours (<12H)	3 D	0	0	0	0		0	0	0	0	0	0	0	0	0	0	0	0	0	0	0	0	0	0	0
34	2	2	Syangja	FCHV	0	0	0	0	0	0	0	1	2	0	1	0	0	0	0	0	0	1	1	0	0	Fever	1	0	0	0	0	0	0	0	0	0	0	0	0	0	0	Within few hours (<12 H)	<1 D	0	1	Paracetamol	1	0	0
26	1	1	Syangja	Paramedic	0	0	0	0	0	0	0	1	3	1	1	Injection Site Pain Injection Site Tenderness	1	1	0	0	0	3	3	Within few hours (<12H)	4-7 D	Headache	0	0	0	0	0	0	1	0	0	0	0	0	0	0	0	Within few hours (<12 H)	<1 D	0	0	0	0	0	0
24	1	1	Syangja	Paramedic	0	0	0	0	0	0	0	1	3	1	1	Injection Site Pain Injection Site Tenderness	1	1	0	0	0	3	3	Within few hours (<12H)	3 D	Fever	1	0	0	0	0	0	0	0	0	0	0	0	0	0	0	Within few hours (<12 H)	<1 D	0	1	Flexon	0	0	1
53	3	2	Syangja	FCHV	1	0	0	0	0	1	Heart disease	1	3	1	1	Injection Site Pain Injection Site Tenderness	1	1	0	0	0	3	3	Within few hours (<12H)	3 D	Headache	0	0	0	0	0	0	1	0	0	0	0	0	0	0	0	Within few hours (<12 H)	2 Days	0	0	0	0	0	0
44	2	2	Syangja	FCHV	0	0	0	0	0	0	0	1	3	1	1	Injection Site Pain Injection Site Tenderness	1	1	0	0	0	4	4	Within few hours (<12H)	2 D	Myalgia/Bodyache Fever	1	0	1	0	0	0	0	0	0	0	0	0	0	0	0	12 to 24 hours	<1 D	0	0	0	0	0	0
43	2	2	Syangja	FCHV	0	0	0	0	0	0	0	1	1	1	0	Injection Site Pain Injection Site Tenderness	1	1	0	0	0	2	2	12- 24 H	3 D	0	0	0	0		0	0	0	0	0	0	0	0	0	0	0	0	0	0	0	0	0	0	0
34	2	2	Syangja	FCHV	0	0	0	0	0	0	0	1	1	1	0	Injection Site Pain Injection Site Tenderness	1	1	0	0	0	2	2	Within few hours (<12H)	3 D	0	0	0	0		0	0	0	0	0	0	0	0	0	0	0	0	0	0	0	0	0	0	0
40	2	2	Syangja	FCHV	0	0	0	0	0	0	0	1	1	1	0	Injection Site Pain Injection Site Tenderness	1	1	0	0	0	2	2	Within few hours (<12H)	1 D	0	0	0	0		0	0	0	0	0	0	0	0	0	0	0	0	0	0	0	0	0	0	0
55	3	1	Syangja	Helper	0	0	0	0	0	0	0	0	0	0	0	0	0	0	0	0	0	0	0	0	0	0	0	0	0	0	0	0	0	0	0	0	0	0	0	0	0	0	0	0	0	0	0	0	0
43	2	1	Syangja	Helper	0	0	0	0	0	0	0	1	1	1	0	Injection Site Tenderness	0	1	0	0	0	1	1	Within few hours (<12H)	1 D	0	0	0	0		0	0	0	0	0	0	0	0	0	0	0	0	0	0	0	0	0	0	0
34	2	2	Syangja	FCHV	0	0	0	0	0	0	0	1	1	1	0	Injection Site Pain Injection Site Tenderness	1	1	0	0	0	2	2	Within few hours (<12H)	1 D	0	0	0	0		0	0	0	0	0	0	0	0	0	0	0	0	0	0	0	0	0	0	0
52	3	2	Syangja	FCHV	0	0	0	0	0	0	0	0	0	0	0	0	0	0	0	0	0	0	0	0	0	0	0	0	0	0	0	0	0	0	0	0	0	0	0	0	0	0	0	0	0	0	0	0	0
38	2	1	Syangja	Paramedic	0	0	0	0	0	0	0	1	2	0	1	0	0	0	0	0	0	1	1	0	0	Dizziness	0	0	0	0	0	1	0	0	0	0	0	0	0	0	0	Within few hours (<12 H)	<1 D	0	0	0	0	0	0
27	1	2	Syangja	Nurse	0	0	0	0	0	0	0	1	2	0	1	0	0	0	0	0	0	3	3	0	0	Fever Myalgia/Bodyache Headache	1	0	1	0	0	0	1	0	0	0	0	0	0	0	0	Within few hours (<12 H)	<1 D	0	1	Paracetamol	1	0	0
23	1	2	Syangja	Nurse	0	0	0	0	0	0	0	1	3	1	1	Injection Site Pain Injection Site Tenderness	1	1	0	0	0	5	4	Within few hours (<12H)	3 D	Fever Myalgia/Bodyache Headache	1	0	1	0	0	0	1	0	0	0	0	0	0	0	0	Within few hours (<12 H)	1 Day	1	1	Paracetamol	1	0	0
27	1	2	Syangja	Nurse	0	0	0	0	0	0	0	1	3	1	1	Injection Site Pain Injection Site Tenderness	1	1	0	0	0	4	4	12- 24 H	>7 D	Fever Chills	1	1	0	0	0	0	0	0	0	0	0	0	0	0	0	Within few hours (<12 H)	<1 D	0	1	Others	0	0	0
22	1	2	Syangja	Nurse	0	0	0	0	0	0	0	1	1	1	0	Injection Site Pain Injection Site Tenderness	1	1	0	0	0	2	2	12- 24 H	4-7 D	0	0	0	0		0	0	0	0	0	0	0	0	0	0	0	0	0	0	0	0	0	0	0
33	2	2	Syangja	Nurse	0	0	0	0	0	0	0	1	3	1	1	Injection Site Pain Injection Site Tenderness	1	1	0	0	0	3	3	Within few hours (<12H)	2 D	Myalgia/Bodyache	0	0	1	0	0	0	0	0	0	0	0	0	0	0	0	Within few hours (<12 H)	<1 D	0	0	0	0	0	0
33	2	1	Syangja	Doctor	0	0	0	0	0	0	0	1	1	1	0	Injection Site Pain Injection Site Tenderness	1	1	0	0	0	2	2	Within few hours (<12H)	1 D	0	0	0	0		0	0	0	0	0	0	0	0	0	0	0	0	0	0	0	0	0	0	0
26	1	1	Syangja	Paramedic	0	0	0	0	0	0	0	0	0	0	0	0	0	0	0	0	0	0	0	0	0	0	0	0	0	0	0	0	0	0	0	0	0	0	0	0	0	0	0	0	0	0	0	0	0
22	1	2	Syangja	Nurse	0	0	0	0	0	0	0	1	1	1	0	Injection Site Tenderness	0	1	0	0	0	1	1	24- 72 H	<1 D	0	0	0	0		0	0	0	0	0	0	0	0	0	0	0	0	0	1	1	Paracetamol	1	0	0
27	1	1	Syangja	Doctor	0	0	0	0	0	0	0	0	0	0	0	0	0	0	0	0	0	0	0	0	0	0	0	0	0	0	0	0	0	0	0	0	0	0	0	0	0	0	0	0	0	0	0	0	0
20	1	1	Rolpa	Paramedic	0	0	0	0	0	0	0	1	3	1	1	Injection Site Tenderness	0	1	0	0	0	3	3	Within few hours (<12H)	1 D	Headache Fatigue	0	0	0	1	0	0	1	0	0	0	0	0	0	0	0	Within few hours (<12 H)	2 Days	0	0	0	0	0	0
28	1	1	Syangja	Doctor	0	0	0	0	0	0	0	0	0	0	0	0	0	0	0	0	0	0	0	0	0	0	0	0	0	0	0	0	0	0	0	0	0	0	0	0	0	0	0	0	0	0	0	0	0
33	2	2	Rolpa	FCHV	0	0	0	0	0	0	0	1	3	1	1	Injection Site Pain Injection Site Tenderness	1	1	0	0	0	6	4	Within few hours (<12H)	1 D	Fever Chills Fatigue Dizziness Headache	1	1	0	1	0	1	1	0	0	0	0	0	0	0	0	Within few hours (<12 H)	2 Days	1	1	Paracetamol	1	0	0
35	2	2	Rolpa	FCHV	0	0	0	0	0	0	0	0	0	0	0	0	0	0	0	0	0	0	0	0	0	0	0	0	0	0	0	0	0	0	0	0	0	0	0	0	0	0	0	0	0	0	0	0	0
22	1	2	Rolpa	Paramedic	0	0	0	0	0	0	0	1	3	1	1	Injection Site Pain Injection Site Tenderness	1	1	0	0	0	6	4	Within few hours (<12H)	2 D	Fever Fatigue Dizziness Headache	1	0	0	1	0	1	1	0	0	0	0	0	0	0	0	Within few hours (<12 H)	2 Days	0	1	Paracetamol	1	0	0
36	2	2	Rolpa	FCHV	0	0	0	0	0	0	0	1	3	1	1	Injection Site Tenderness	0	1	0	0	0	5	4	Within few hours (<12H)	1 D	Fever Fatigue Dizziness Headache	1	0	0	1	0	1	1	0	0	0	0	0	0	0	0	Within few hours (<12 H)	2 Days	0	0	0	0	0	0
40	2	2	Rolpa	FCHV	0	0	0	0	0	0	0	1	3	1	1	Injection Site Pain Injection Site Tenderness	1	1	0	0	0	4	4	Within few hours (<12H)	2 D	Fatigue Vomiting	0	0	0	1	0	0	0	0	0	1	0	0	0	0	0	Within few hours (<12 H)	2 Days	0	0	0	0	0	0
27	1	1	Rolpa	Paramedic	0	0	0	0	0	0	0	1	3	1	1	Injection Site Pain Injection Site Tenderness	1	1	0	0	0	6	4	Within few hours (<12H)	1 D	Fever Chills Fatigue Dizziness Headache	1	1	0	1	0	1	1	0	0	1	0	0	0	0	0	Within few hours (<12 H)	2 Days	1	1	Paracetamol Others	1	0	0
30	2	2	Rolpa	FCHV	0	0	0	0	0	0	0	1	3	1	1	Injection Site Pain Injection Site Tenderness	1	1	0	0	0	6	4	Within few hours (<12H)	2 D	Fever Chills Fatigue Dizziness Headache	1	1	0	1	0	1	1	0	0	0	0	0	0	0	0	Within few hours (<12 H)	2 Days	1	1	Ibuprofen	0	1	0
35	2	2	Rolpa	Nurse	0	0	0	0	0	0	0	1	3	1	1	Injection Site Tenderness	0	1	0	0	0	6	4	Within min (<1 H)	<1 D	Fever Chills Fatigue Dizziness Headache	1	1	0	1	0	1	1	0	0	0	0	0	0	0	0	Within minutes (<1H)	2 Days	1	1	Paracetamol	1	0	0
26	1	2	Rolpa	FCHV	0	0	0	0	0	0	0	1	3	1	1	Injection Site Pain Injection Site Tenderness	1	1	0	0	0	6	4	Within few hours (<12H)	2 D	Fever Fatigue Dizziness Headache	1	0	0	1	0	1	1	0	0	1	0	0	0	0	0	Within few hours (<12 H)	2 Days	1	0	0	0	0	0
25	1	2	Rolpa	FCHV	0	0	0	0	0	0	0	1	3	1	1	Injection Site Pain Injection Site Tenderness	1	1	0	0	0	4	4	Within few hours (<12H)	2 D	Fatigue Headache	0	0	0	1	0	0	1	0	0	0	0	0	0	0	0	Within few hours (<12 H)	2 Days	0	0	0	0	0	0
28	1	2	Rolpa	Nurse	0	0	0	0	0	0	0	0	0	0	0	0	0	0	0	0	0	0	0	0	0	0	0	0	0	0	0	0	0	0	0	0	0	0	0	0	0	0	0	0	0	0	0	0	0
22	1	2	Rolpa	Paramedic	0	0	0	0	0	0	0	0	0	0	0	0	0	0	0	0	0	0	0	0	0	0	0	0	0	0	0	0	0	0	0	0	0	0	0	0	0	0	0	0	0	0	0	0	0
35	2	2	Rolpa	FCHV	1	0	0	0	1	0	0	1	3	1	1	Injection Site Pain Injection Site Tenderness	1	1	0	0	0	6	4	Within few hours (<12H)	1 D	Fever Fatigue Dizziness Headache	1	0	0	1	0	1	1	0	0	0	0	0	0	0	0	Within few hours (<12 H)	2 Days	1	0	0	0	0	0
38	2	2	Rolpa	FCHV	0	0	0	0	0	0	0	1	1	1	0	Injection Site Pain Injection Site Tenderness	1	1	0	0	0	2	2	Within few hours (<12H)	4-7 D	0	0	0	0		0	0	0	0	0	0	0	0	0	0	0	0	0	0	0	0	0	0	0
38	2	2	Rolpa	Nurse	0	0	0	0	0	0	0	0	0	0	0	0	0	0	0	0	0	0	0	0	0	0	0	0	0	0	0	0	0	0	0	0	0	0	0	0	0	0	0	0	0	0	0	0	0
34	2	2	Rolpa	FCHV	0	0	0	0	0	0	0	0	0	0	0	0	0	0	0	0	0	0	0	0	0	0	0	0	0	0	0	0	0	0	0	0	0	0	0	0	0	0	0	0	0	0	0	0	0
29	1	2	Rolpa	Helper	0	0	0	0	0	0	0	0	0	0	0	0	0	0	0	0	0	0	0	0	0	0	0	0	0	0	0	0	0	0	0	0	0	0	0	0	0	0	0	0	0	0	0	0	0
48	3	2	Rolpa	FCHV	0	0	0	0	0	0	0	1	1	1	0	Injection Site Pain Injection Site Tenderness	1	1	0	0	0	2	2	Within few hours (<12H)	2 D	0	0	0	0		0	0	0	0	0	0	0	0	0	0	0	0	0	0	0	0	0	0	0
48	3	2	Rolpa	Nurse	1	1	0	0	0	0	0	1	3	1	1	Injection Site Pain Injection Site Tenderness	1	1	0	0	0	6	4	Within few hours (<12H)	1 D	Fever Chills Myalgia/Bodyache Dizziness Headache	1	1	1	0	0	1	1	0	0	1	0	0	0	0	0	Within few hours (<12 H)	4-7 Days	0	1	Paracetamol	1	0	0
32	2	2	Rolpa	FCHV	0	0	0	0	0	0	0	1	3	1	1	Injection Site Tenderness	0	1	0	0	0	5	4	Within few hours (<12H)	1 D	Fever Myalgia/Bodyache Dizziness Headache	1	0	1	0	0	1	1	0	0	1	0	0	0	0	0	12 to 24 hours	2 Days	0	0	0	0	0	0
21	1	2	Rolpa	FCHV	0	0	0	0	0	0	0	1	3	1	1	Injection Site Pain Injection Site Tenderness	1	1	0	0	0	6	4	Within few hours (<12H)	3 D	Fever Chills Myalgia/Bodyache Dizziness Headache	1	1	1	0	0	1	1	0	0	1	0	0	0	0	0	12 to 24 hours	3 Days	0	1	Paracetamol	1	0	0
21	1	1	Rolpa	Helper	0	0	0	0	0	0	0	1	1	1	0	Injection Site Pain Injection Site Tenderness	1	1	0	0	0	2	2	Within few hours (<12H)	2 D	0	0	0	0		0	0	0	0	0	0	0	0	0	0	0	0	0	0	0	0	0	0	0
48	3	1	Rolpa	Paramedic	0	0	0	0	0	0	0	0	0	0	0	0	0	0	0	0	0	0	0	0	0	0	0	0	0	0	0	0	0	0	0	0	0	0	0	0	0	0	0	0	0	0	0	0	0
27	1	2	Rolpa	FCHV	0	0	0	0	0	0	0	1	1	1	0	Injection Site Tenderness	0	1	0	0	0	1	1	Within min (<1 H)	2 D	0	0	0	0		0	0	0	0	0	0	0	0	0	0	0	0	0	0	0	0	0	0	0
30	2	2	Rolpa	FCHV	0	0	0	0	0	0	0	1	3	1	1	Injection Site Pain Injection Site Tenderness	1	1	0	0	0	6	4	Within few hours (<12H)	2 D	Fever Chills Myalgia/Bodyache Dizziness Headache	1	1	1	0	0	1	1	0	0	0	0	0	0	0	0	Within few hours (<12 H)	2 Days	0	1	Paracetamol	1	0	0
25	1	2	Rolpa	FCHV	0	0	0	0	0	0	0	1	1	1	0	Injection Site Pain Injection Site Tenderness	1	1	0	0	0	2	2	Within few hours (<12H)	2 D	0	0	0	0		0	0	0	0	0	0	0	0	0	0	0	0	0	0	0	0	0	0	0
29	1	2	Rolpa	FCHV	0	0	0	0	0	0	0	1	1	1	0	Injection Site Pain Injection Site Tenderness	1	1	0	0	0	2	2	Within few hours (<12H)	2 D	0	0	0	0		0	0	0	0	0	0	0	0	0	0	0	0	0	0	0	0	0	0	0
27	1	2	Rolpa	FCHV	0	0	0	0	0	0	0	1	3	1	1	Injection Site Tenderness	0	1	0	0	0	2	2	Within few hours (<12H)	1 D	Headache	0	0	0	0	0	0	1	0	0	0	0	0	0	0	0	Within few hours (<12 H)	1 Day	0	0	0	0	0	0
34	2	2	Rolpa	FCHV	0	0	0	0	0	0	0	1	3	1	1	Injection Site Pain Injection Site Tenderness	1	1	0	0	0	6	4	Within few hours (<12H)	2 D	Fever Chills Myalgia/Bodyache Dizziness Headache	1	1	1	0	0	1	1	0	0	1	0	0	0	0	0	Within few hours (<12 H)	2 Days	0	1	Ibuprofen	0	1	0
27	1	2	Rolpa	FCHV	0	0	0	0	0	0	0	1	3	1	1	Injection Site Pain Injection Site Tenderness	1	1	0	0	0	6	4	Within few hours (<12H)	2 D	Fever Chills Myalgia/Bodyache Dizziness Headache Vomiting	1	1	1	0	0	1	1	0	0	1	0	0	0	0	0	12 to 24 hours	1 Day	0	1	Paracetamol Others	1	0	0
26	1	2	Rolpa	FCHV	0	0	0	0	0	0	0	0	0	0	0	0	0	0	0	0	0	0	0	0	0	0	0	0	0	0	0	0	0	0	0	0	0	0	0	0	0	0	0	0	0	0	0	0	0
29	1	2	Rolpa	FCHV	0	0	0	0	0	0	0	0	0	0	0	0	0	0	0	0	0	0	0	0	0	0	0	0	0	0	0	0	0	0	0	0	0	0	0	0	0	0	0	0	0	0	0	0	0
41	2	2	Rolpa	FCHV	0	0	0	0	0	0	0	1	3	1	1	Injection Site Pain Injection Site Tenderness	1	1	0	0	0	6	4	Within few hours (<12H)	2 D	Fever Myalgia/Bodyache Dizziness Headache	1	0	1	0	0	1	1	0	0	0	0	0	0	0	0	12 to 24 hours	2 Days	0	0	0	0	0	0
48	3	2	Rolpa	FCHV	0	0	0	0	0	0	0	1	3	1	1	Injection Site Tenderness	0	1	0	0	0	5	4	Within min (<1 H)	2 D	Fever Myalgia/Bodyache Dizziness Headache	1	0	1	0	0	1	1	0	0	1	0	0	0	0	0	Within few hours (<12 H)	2 Days	0	0	0	0	0	0
51	3	2	Rolpa	FCHV	0	0	0	0	0	0	0	1	3	1	1	Injection Site Pain Injection Site Tenderness	1	1	0	0	0	5	4	Within few hours (<12H)	2 D	Myalgia/Bodyache Dizziness Headache	0	0	1	0	0	1	1	0	0	0	0	0	0	0	0	12 to 24 hours	2 Days	0	0	0	0	0	0
32	2	2	Rolpa	FCHV	0	0	0	0	0	0	0	1	3	1	1	Injection Site Pain Injection Site Tenderness	1	1	0	0	0	6	4	Within few hours (<12H)	3 D	Fever Chills Myalgia/Bodyache Dizziness Headache	1	1	1	0	0	1	1	0	0	0	0	0	0	0	0	Within few hours (<12 H)	3 Days	0	1	Paracetamol	1	0	0
29	1	1	Rolpa	Paramedic	0	0	0	0	0	0	0	1	3	1	1	Injection Site Pain Injection Site Tenderness	1	1	0	0	0	5	4	Within few hours (<12H)	1 D	Myalgia/Bodyache Dizziness Headache	0	0	1	0	0	1	1	0	0	0	0	0	0	0	0	Within few hours (<12 H)	2 Days	0	0	0	0	0	0
24	1	2	Rolpa	Paramedic	0	0	0	0	0	0	0	1	1	1	0	Injection Site Pain Injection Site Tenderness	1	1	0	0	0	2	2	Within few hours (<12H)	2 D	0	0	0	0		0	0	0	0	0	0	0	0	0	0	0	0	0	0	0	0	0	0	0
29	1	2	Rolpa	Nurse	0	0	0	0	0	0	0	1	3	1	1	Injection Site Pain Injection Site Tenderness	1	1	0	0	0	6	4	Within few hours (<12H)	2 D	Fever Chills Myalgia/Bodyache Drowsiness Headache Vomiting Diarrhoea	1	1	1	0	1	0	1	0	0	1	1	0	0	0	0	Within few hours (<12 H)	2 Days	1	1	Paracetamol Antibiotics Others	1	0	0
24	1	2	Rolpa	Nurse	0	0	0	0	0	0	0	1	1	1	0	Injection Site Tenderness	0	1	0	0	0	1	1	Within few hours (<12H)	<1 D	0	0	0	0		0	0	0	0	0	0	0	0	0	0	0	0	0	0	0	0	0	0	0
48	3	1	Rolpa	Paramedic	1	1	0	0	0	0	0	1	3	1	1	Injection Site Pain Injection Site Tenderness Injection Site Swelling	1	1	1	0	0	6	4	Within few hours (<12H)	2 D	Fever Chills Myalgia/Bodyache Drowsiness Headache Shortness of Breath Diarrhoea	1	1	1	0	1	0	1	0	1	0	1	0	0	0	0	Within few hours (<12 H)	2 Days	1	1	Paracetamol Others	1	0	0
48	3	1	Rolpa	Paramedic	0	0	0	0	0	0	0	1	3	1	1	Injection Site Pain Injection Site Tenderness	1	1	0	0	0	6	4	Within few hours (<12H)	2 D	Chills Myalgia/Bodyache Drowsiness Headache	0	1	1	0	1	0	1	0	0	0	0	0	0	0	0	Within few hours (<12 H)	2 Days	0	0	0	0	0	0
20	1	2	Rolpa	Helper	0	0	0	0	0	0	0	1	3	1	1	Injection Site Pain Injection Site Tenderness	1	1	0	0	0	6	4	Within few hours (<12H)	1 D	Fever Chills Myalgia/Bodyache Drowsiness Headache	1	1	1	0	1	0	1	0	0	0	0	0	0	0	0	Within few hours (<12 H)	2 Days	1	1	Paracetamol	1	0	0
23	1	2	Rolpa	Nurse	0	0	0	0	0	0	0	1	3	1	1	Injection Site Tenderness	0	1	0	0	0	4	4	Within few hours (<12H)	1 D	Myalgia/Bodyache Drowsiness Headache	0	0	1	0	1	0	1	0	0	0	0	0	0	0	0	Within few hours (<12 H)	2 Days	0	1	Paracetamol	1	0	0
25	1	1	Bara	Helper	0	0	0	0	0	0	0	1	3	1	1	Injection Site Pain Injection Site Tenderness	1	1	0	0	0	5	4	Within few hours (<12H)	>7 D	Myalgia/Bodyache Chills Headache	0	1	1	0	0	0	1	0	0	0	0	0	0	0	0	Within few hours (<12 H)	2 Days	0	1	Flexon	0	0	1
34	2	1	Bara	Paramedic	0	0	0	0	0	0	0	1	3	1	1	Injection Site Tenderness	0	1	0	0	0	4	4	12- 24 H	2 D	Chills Fever Myalgia/Bodyache	1	1	1	0	0	0	0	0	0	0	0	0	0	0	0	Within few hours (<12 H)	3 Days	0	1	Paracetamol	1	0	0
34	2	1	Bara	Paramedic	0	0	0	0	0	0	0	1	3	1	1	Injection Site Pain Injection Site Tenderness	1	1	0	0	0	4	4	Within min (<1 H)	2 D	Fever Myalgia/Bodyache	1	0	1	0	0	0	0	0	0	0	0	0	0	0	0	Within few hours (<12 H)	<1 D	0	0	0	0	0	0
27	1	1	Bara	Doctor	0	0	0	0	0	0	0	1	3	1	1	Injection Site Pain Injection Site Tenderness	1	1	0	0	0	4	4	12- 24 H	4-7 D	Fever Myalgia/Bodyache	1	0	1	0	0	0	0	0	0	0	0	0	0	0	0	Within few hours (<12 H)	1 Day	0	0	0	0	0	0
51	3	2	Bara	FCHV	0	0	0	0	0	0	0	0	0	0	0	0	0	0	0	0	0	0	0	0	0	0	0	0	0	0	0	0	0	0	0	0	0	0	0	0	0	0	0	0	0	0	0	0	0
35	2	2	Bara	FCHV	0	0	0	0	0	0	0	1	3	1	1	Injection Site Pain	1	0	0	0	0	4	4	12- 24 H	4-7 D	Chills Fever Myalgia/Bodyache	1	1	1	0	0	0	0	0	0	0	0	0	0	0	0	Within few hours (<12 H)	<1 D	0	1	Paracetamol	1	0	0
44	2	2	Bara	Nurse	1	1	0	0	0	0	0	1	3	1	1	Injection Site Pain	1	0	0	0	0	5	4	Within few hours (<12H)	2 D	Fever Chills Myalgia/Bodyache Headache	1	1	1	0	0	0	1	0	0	0	0	0	0	0	0	Within few hours (<12 H)	1 Day	0	1	Paracetamol	1	0	0
28	1	1	Bara	Paramedic	0	0	0	0	0	0	0	1	3	1	1	Injection Site Pain	1	0	0	0	0	5	4	Within few hours (<12H)	3 D	Myalgia/Bodyache Fever Headache Dizziness	1	0	1	0	0	1	1	0	0	0	0	0	0	0	0	12 to 24 hours	1 Day	0	1	Paracetamol	1	0	0
53	3	2	Bara	FCHV	1	1	1	0	0	0	0	0	0	0	0	0	0	0	0	0	0	0	0	0	0	0	0	0	0	0	0	0	0	0	0	0	0	0	0	0	0	0	0	0	0	0	0	0	0
30	2	1	Bara	Helper	0	0	0	0	0	0	0	1	3	1	1	Injection Site Pain Injection Site Tenderness	1	1	0	0	0	4	4	12- 24 H	4-7 D	Myalgia/Bodyache Fever	1	0	1	0	0	0	0	0	0	0	0	0	0	0	0	12 to 24 hours	1 Day	0	1	Paracetamol	1	0	0
52	3	1	Bara	Helper	1	1	1	0	0	0	0	1	1	1	0	Injection Site Pain	1	0	0	0	0	1	1	Within few hours (<12H)	2 D	0	0	0	0		0	0	0	0	0	0	0	0	0	0	0	0	0	0	0	0	0	0	0
24	1	1	Bara	Paramedic	0	0	0	0	0	0	0	1	3	1	1	Injection Site Tenderness	0	1	0	0	0	4	4	12- 24 H	2 D	Fever Chills Headache	1	1	0	0	0	0	1	0	0	0	0	0	0	0	0	Within few hours (<12 H)	1 Day	0	1	Paracetamol	1	0	0
32	2	2	Bara	Nurse	1	0	0	0	1	1	Rheumatoid arthritis	1	3	1	1	Injection Site Tenderness	0	1	0	0	0	2	2	Within few hours (<12H)	2 D	Myalgia/Bodyache	0	0	1	0	0	0	0	0	0	0	0	0	0	0	0	Within few hours (<12 H)	2 Days	0	0	0	0	0	0
30	2	2	Bara	Paramedic	0	0	0	0	0	0	0	1	2	0	1	0	0	0	0	0	0	3	3	0	0	Chills Fever Myalgia/Bodyache	1	1	1	0	0	0	0	0	0	0	0	0	0	0	0	12 to 24 hours	1 Day	0	1	Dolopar	0	0	0
55	3	2	Bara	FCHV	0	0	0	0	0	0	0	0	0	0	0	0	0	0	0	0	0	0	0	0	0	0	0	0	0	0	0	0	0	0	0	0	0	0	0	0	0	0	0	0	0	0	0	0	0
40	2	2	Bara	FCHV	0	0	0	0	0	0	0	1	2	0	1	0	0	0	0	0	0	2	2	0	0	Myalgia/Bodyache Fever	1	0	1	0	0	0	0	0	0	0	0	0	0	0	0	Within few hours (<12 H)	2 Days	0	1	Dolopar	0	0	0
45	3	1	Bara	Paramedic	1	1	0	0	0	0	0	1	3	1	1	Injection Site Tenderness	0	1	0	0	0	3	3	12- 24 H	3 D	Myalgia/Bodyache Chills	0	1	1	0	0	0	0	0	0	0	0	0	0	0	0	Within few hours (<12 H)	1 Day	0	1	Paracetamol	1	0	0
52	3	2	Bara	Nurse	1	1	1	0	0	0	0	1	1	1	0	Injection Site Tenderness	0	1	0	0	0	1	1	Within few hours (<12H)	<1 D	0	0	0	0		0	0	0	0	0	0	0	0	0	0	0	0	0	0	0	0	0	0	0
56	3	1	Bara	Paramedic	0	0	0	0	0	0	0	1	3	1	1	Injection Site Tenderness	0	1	0	0	0	3	3	Within few hours (<12H)	2 D	Fever Myalgia/Bodyache	1	0	1	0	0	0	0	0	0	0	0	0	0	0	0	Within few hours (<12 H)	<1 D	0	0	0	0	0	0
35	2	1	Bara	Paramedic	0	0	0	0	0	0	0	0	0	0	0	0	0	0	0	0	0	0	0	0	0	0	0	0	0	0	0	0	0	0	0	0	0	0	0	0	0	0	0	0	0	0	0	0	0
53	3	1	Bara	Helper	1	0	1	0	0	0	0	0	0	0	0	0	0	0	0	0	0	0	0	0	0	0	0	0	0	0	0	0	0	0	0	0	0	0	0	0	0	0	0	0	0	0	0	0	0
32	2	2	Bara	Nurse	0	0	0	0	0	0	0	1	3	1	1	Injection Site Pain Injection Site Tenderness Injection Site Swelling	1	1	1	0	0	6	4	Within few hours (<12H)	>7 D	Fever Chills Headache	1	1	0	0	0	0	1	0	0	0	0	0	0	0	0	Within few hours (<12 H)	1 Day	0	1	Paracetamol	1	0	0
40	2	2	Bara	Paramedic	0	0	0	0	0	0	0	1	2	0	1	0	0	0	0	0	0	1	1	0	0	Myalgia/Bodyache	0	0	1	0	0	0	0	0	0	0	0	0	0	0	0	Within few hours (<12 H)	1 Day	0	0	0	0	0	0
56	3	2	Bara	FCHV	1	1	0	0	0	0	0	0	0	0	0	0	0	0	0	0	0	0	0	0	0	0	0	0	0	0	0	0	0	0	0	0	0	0	0	0	0	0	0	0	0	0	0	0	0
35	2	2	Bara	FCHV	0	0	0	0	0	0	0	1	3	1	1	Injection Site Pain	1	0	0	0	0	3	3	Within few hours (<12H)	4-7 D	Myalgia/Bodyache Fever	1	0	1	0	0	0	0	0	0	0	0	0	0	0	0	Within few hours (<12 H)	2 Days	0	0	0	0	0	0
23	1	2	Bara	Nurse	0	0	0	0	0	0	0	1	3	1	1	Injection Site Pain	1	0	0	0	0	4	4	24- 72 H	4-7 D	Fever Chills Myalgia/Bodyache	1	1	1	0	0	0	0	0	0	0	0	0	0	0	0	Within few hours (<12 H)	2 Days	0	1	Paracetamol	1	0	0
34	2	1	Syangja	Paramedic	0	0	0	0	0	0	0	1	3	1	1	Injection Site Pain Injection Site Tenderness	1	1	0	0	0	6	4	Within few hours (<12H)	2 D	Fever Chills Myalgia/Bodyache Drowsiness Anxiety	1	1	1	0	1	0	0	0	0	0	0	0	0	0	1	Within few hours (<12 H)	2 Days	1	1	Paracetamol	1	0	0
42	2	2	Syangja	Paramedic	0	0	0	0	0	0	0	1	1	1	0	Injection Site Pain Injection Site Tenderness	1	1	0	0	0	2	2	Within few hours (<12H)	2 D	0	0	0	0		0	0	0	0	0	0	0	0	0	0	0	0	0	0	0	0	0	0	0
52	3	2	Syangja	Nurse	0	0	0	0	0	0	0	0	0	0	0	0	0	0	0	0	0	0	0	0	0	0	0	0	0	0	0	0	0	0	0	0	0	0	0	0	0	0	0	0	0	0	0	0	0
23	1	1	Syangja	Paramedic	0	0	0	0	0	0	0	1	1	1	0	Injection Site Pain Injection Site Tenderness	1	1	0	0	0	2	2	12- 24 H	4-7 D	0	0	0	0		0	0	0	0	0	0	0	0	0	0	0	0	0	0	0	0	0	0	0
53	3	1	Syangja	Helper	0	0	0	0	0	0	0	0	0	0	0	0	0	0	0	0	0	0	0	0	0	0	0	0	0	0	0	0	0	0	0	0	0	0	0	0	0	0	0	0	0	0	0	0	0
50	3	2	Syangja	Nurse	0	0	0	0	0	0	0	1	1	1	0	Injection Site Pain Injection Site Tenderness	1	1	0	0	0	2	2	12- 24 H	2 D	0	0	0	0		0	0	0	0	0	0	0	0	0	0	0	0	0	0	0	0	0	0	0
48	3	2	Syangja	FCHV	0	0	0	0	0	0	0	1	2	0	1	0	0	0	0	0	0	1	1	0	0	Headache	0	0	0	0	0	0	1	0	0	0	0	0	0	0	0	Within few hours (<12 H)	<1 D	0	1	Paracetamol	1	0	0
25	1	2	Syangja	Nurse	0	0	0	0	0	0	0	1	1	1	0	Injection Site Pain Injection Site Tenderness	1	1	0	0	0	2	2	Within few hours (<12H)	<1 D	0	0	0	0		0	0	0	0	0	0	0	0	0	0	0	0	0	0	0	0	0	0	0
21	1	2	Syangja	Nurse	0	0	0	0	0	0	0	1	1	1	0	Injection Site Pain Injection Site Tenderness	1	1	0	0	0	2	2	Within few hours (<12H)	1 D	0	0	0	0		0	0	0	0	0	0	0	0	0	0	0	0	0	0	0	0	0	0	0
37	2	2	Syangja	FCHV	0	0	0	0	0	0	0	1	3	1	1	Injection Site Pain Injection Site Tenderness	1	1	0	0	0	3	3	Within few hours (<12H)	2 D	Fever	1	0	0	0	0	0	0	0	0	0	0	0	0	0	0	Within few hours (<12 H)	<1 D	0	0	0	0	0	0
28	1	1	Bara	Paramedic	0	0	0	0	0	0	0	1	3	1	1	Injection Site Pain Injection Site Swelling	1	0	1	0	0	5	4	Within few hours (<12H)	3 D	Myalgia/Bodyache Chills Fever	1	1	1	0	0	0	0	0	0	0	0	0	0	0	0	Within few hours (<12 H)	<1 D	0	1	Dolopar	0	0	0
23	1	2	Syangja	Paramedic	0	0	0	0	0	0	0	1	1	1	0	Injection Site Pain Injection Site Tenderness	1	1	0	0	0	2	2	Within few hours (<12H)	4-7 D	0	0	0	0		0	0	0	0	0	0	0	0	0	0	0	0	0	0	0	0	0	0	0
44	2	2	Syangja	FCHV	0	0	0	0	0	0	0	1	1	1	0	Injection Site Pain Injection Site Tenderness	1	1	0	0	0	2	2	Within few hours (<12H)	1 D	0	0	0	0		0	0	0	0	0	0	0	0	0	0	0	0	0	0	0	0	0	0	0
50	3	1	Syangja	Helper	0	0	0	0	0	0	0	1	1	1	0	Injection Site Pain Injection Site Tenderness	1	1	0	0	0	2	2	Within few hours (<12H)	2 D	0	0	0	0		0	0	0	0	0	0	0	0	0	0	0	0	0	0	0	0	0	0	0
28	1	1	Syangja	Doctor	0	0	0	0	0	0	0	0	0	0	0	0	0	0	0	0	0	0	0	0	0	0	0	0	0	0	0	0	0	0	0	0	0	0	0	0	0	0	0	0	0	0	0	0	0
32	2	1	Syangja	Helper	0	0	0	0	0	0	0	1	2	0	1	0	0	0	0	0	0	2	2	0	0	Fever Myalgia/Bodyache	1	0	1	0	0	0	0	0	0	0	0	0	0	0	0	Within few hours (<12 H)	<1 D	0	1	Paracetamol	1	0	0
35	2	2	Syangja	Paramedic	0	0	0	0	0	0	0	1	1	1	0	Injection Site Pain Injection Site Tenderness	1	1	0	0	0	2	2	Within few hours (<12H)	2 D	0	0	0	0		0	0	0	0	0	0	0	0	0	0	0	0	0	0	0	0	0	0	0
24	1	1	Syangja	Paramedic	0	0	0	0	0	0	0	1	1	1	0	Injection Site Pain Injection Site Tenderness	1	1	0	0	0	2	2	12- 24 H	>7 D	0	0	0	0		0	0	0	0	0	0	0	0	0	0	0	0	0	0	0	0	0	0	0
25	1	2	Syangja	Paramedic	0	0	0	0	0	0	0	1	3	1	1	Injection Site Pain Injection Site Tenderness	1	1	0	0	0	3	3	12- 24 H	4-7 D	Myalgia/Bodyache	0	0	1	0	0	0	0	0	0	0	0	0	0	0	0	12 to 24 hours	<1 D	1	0	0	0	0	0
27	1	2	Syangja	Nurse	0	0	0	0	0	0	0	1	3	1	1	Injection Site Pain Injection Site Tenderness	1	1	0	0	0	6	4	12- 24 H	3 D	Fever Myalgia/Bodyache Headache Diarrhoea	1	0	1	0	0	0	1	0	0	0	1	0	0	0	0	Within few hours (<12 H)	2 Days	1	1	Paracetamol Others	1	0	0
32	2	1	Syangja	Doctor	0	0	0	0	0	0	0	1	1	1	0	Injection Site Pain Injection Site Tenderness	1	1	0	0	0	2	2	Within few hours (<12H)	<1 D	0	0	0	0		0	0	0	0	0	0	0	0	0	0	0	0	0	0	0	0	0	0	0
52	3	2	Syangja	FCHV	1	0	0	0	1	1	Dyslipidemia	1	2	0	1	0	0	0	0	0	0	2	2	0	0	Drowsiness Fainting attack	0	0	0	0	1	0	0	0	0	0	0	0	1	0	0	Within few hours (<12 H)	<1 D	0	0	0	0	0	0
55	3	1	Syangja	Helper	0	0	0	0	0	0	0	1	3	1	1	Injection Site Tenderness	0	1	0	0	0	2	2	Within few hours (<12H)	2 D	Fever	1	0	0	0	0	0	0	0	0	0	0	0	0	0	0	Within few hours (<12 H)	<1 D	0	0	0	0	0	0
25	1	1	Syangja	Doctor	0	0	0	0	0	0	0	0	0	0	0	0	0	0	0	0	0	0	0	0	0	0	0	0	0	0	0	0	0	0	0	0	0	0	0	0	0	0	0	0	0	0	0	0	0
28	1	1	Syangja	Doctor	0	0	0	0	0	0	0	1	1	1	0	Injection Site Tenderness	0	1	0	0	0	1	1	12- 24 H	1 D	0	0	0	0		0	0	0	0	0	0	0	0	0	0	0	0	0	0	1	Paracetamol	1	0	0
22	1	2	Syangja	Nurse	0	0	0	0	0	0	0	1	1	1	0	Injection Site Tenderness	0	1	0	0	0	1	1	12- 24 H	1 D	0	0	0	0		0	0	0	0	0	0	0	0	0	0	0	0	0	0	1	Ibuprofen	0	1	0
24	1	2	Syangja	Nurse	0	0	0	0	0	0	0	1	1	1	0	Others	0	0	0	1	Redness over injection site	1	1	Within few hours (<12H)	1 D	0	0	0	0		0	0	0	0	0	0	0	0	0	0	0	0	0	0	1	Paracetamol	1	0	0
30	2	2	Syangja	Helper	0	0	0	0	0	0	0	1	1	1	0	Others	0	0	0	1	Redness over injection site	1	1	Within few hours (<12H)	1 D	0	0	0	0		0	0	0	0	0	0	0	0	0	0	0	0	0	1	1	Paracetamol	1	0	0
28	1	1	Rolpa	Paramedic	0	0	0	0	0	0	0	1	1	1	0	Injection Site Pain Injection Site Tenderness Injection Site Swelling	1	1	1	0	0	3	3	Within few hours (<12H)	3 D	0	0	0	0		0	0	0	0	0	0	0	0	0	0	0	0	0	0	0	0	0	0	0
36	2	1	Rolpa	Paramedic	0	0	0	0	0	0	0	1	3	1	1	Injection Site Tenderness	0	1	0	0	0	4	4	Within few hours (<12H)	2 D	Fever Myalgia/Bodyache Headache	1	0	1	0	0	0	1	0	0	0	0	0	0	0	0	Within few hours (<12 H)	2 Days	0	1	Paracetamol	1	0	0
39	2	1	Rolpa	Paramedic	0	0	0	0	0	0	0	0	0	0	0	0	0	0	0	0	0	0	0	0	0	0	0	0	0	0	0	0	0	0	0	0	0	0	0	0	0	0	0	0	0	0	0	0	0
23	1	2	Rolpa	Nurse	0	0	0	0	0	0	0	1	3	1	1	Injection Site Tenderness	0	1	0	0	0	5	4	12- 24 H	4-7 D	Fever Myalgia/Bodyache Headache Drowsiness	1	0	1	0	1	0	1	0	0	0	0	0	0	0	0	12 to 24 hours	3 Days	0	1	Paracetamol	1	0	0
28	1	1	Rolpa	Paramedic	0	0	0	0	0	0	0	0	0	0	0	0	0	0	0	0	0	0	0	0	0	0	0	0	0	0	0	0	0	0	0	0	0	0	0	0	0	0	0	0	0	0	0	0	0
44	2	2	Rolpa	FCHV	0	0	0	0	0	0	0	1	3	1	1	Injection Site Tenderness	0	1	0	0	0	3	3	Within few hours (<12H)	2 D	Fever Myalgia/Bodyache	1	0	1	0	0	0	0	0	0	0	0	0	0	0	0	12 to 24 hours	4-7 Days	0	0	0	0	0	0
31	2	2	Rolpa	Nurse	0	0	0	0	0	0	0	1	3	1	1	Injection Site Pain Injection Site Tenderness	1	1	0	0	0	4	4	12- 24 H	3 D	Headache Myalgia/Bodyache	0	0	1	0	0	0	1	0	0	0	0	0	0	0	0	12 to 24 hours	2 Days	0	0	0	0	0	0
33	2	1	Rolpa	Paramedic	0	0	0	0	0	0	0	1	1	1	0	Injection Site Tenderness	0	1	0	0	0	1	1	Within few hours (<12H)	2 D	0	0	0	0		0	0	0	0	0	0	0	0	0	0	0	0	0	0	0	0	0	0	0
23	1	2	Rolpa	Nurse	0	0	0	0	0	0	0	1	3	1	1	Injection Site Pain Injection Site Tenderness	1	1	0	0	0	6	4	Within few hours (<12H)	1 D	Fever Myalgia/Bodyache Dizziness Headache	1	0	1	0	0	1	1	0	0	0	0	0	0	0	0	Within few hours (<12 H)	2 Days	0	1	Paracetamol	1	0	0
26	1	2	Syangja	FCHV	0	0	0	0	0	0	0	1	3	1	1	Injection Site Pain Injection Site Tenderness	1	1	0	0	0	4	4	Within few hours (<12H)	1 D	Myalgia/Bodyache Headache	0	0	1	0	0	0	1	0	0	0	0	0	0	0	0	Within few hours (<12 H)	1 Day	0	0	0	0	0	0
23	1	2	Syangja	Paramedic	0	0	0	0	0	0	0	1	3	1	1	Injection Site Pain Injection Site Tenderness	1	1	0	0	0	4	4	Within few hours (<12H)	4-7 D	Fever Headache	1	0	0	0	0	0	1	0	0	1	0	0	0	0	0	Within few hours (<12 H)	<1 D	1	1	Paracetamol	1	0	0
29	1	2	Syangja	FCHV	1	0	0	0	0	1	Psychiatric illness	1	2	0	1	0	0	0	0	0	0	4	4	0	0	Chills Myalgia/Bodyache Headache Vomiting	0	1	1	0	0	0	1	0	0	1	0	0	0	0	0	Within few hours (<12 H)	2 Days	1	0	0	0	0	0
23	1	2	Syangja	Nurse	0	0	0	0	0	0	0	1	1	1	0	Injection Site Pain Injection Site Tenderness	1	1	0	0	0	2	2	Within few hours (<12H)	1 D	0	0	0	0		0	0	0	0	0	0	0	0	0	0	0	0	0	0	0	0	0	0	0
44	2	2	Syangja	Nurse	0	0	0	0	0	0	0	1	1	1	0	Injection Site Pain Injection Site Tenderness	1	1	0	0	0	2	2	12- 24 H	<1 D	0	0	0	0		0	0	0	0	0	0	0	0	0	0	0	0	0	0	0	0	0	0	0
24	1	1	Syangja	Paramedic	0	0	0	0	0	0	0	1	3	1	1	Injection Site Pain Injection Site Tenderness	1	1	0	0	0	6	4	12- 24 H	3 D	Fever Chills Myalgia/Bodyache Headache	1	1	1	0	0	0	1	0	0	0	0	0	0	0	0	Within few hours (<12 H)	<1 D	0	1	Paracetamol	1	0	0
52	3	1	Syangja	Paramedic	1	1	0	0	0	0	0	1	1	1	0	Injection Site Tenderness	0	1	0	0	0	1	1	Within few hours (<12H)	1 D	0	0	0	0		0	0	0	0	0	0	0	0	0	0	0	0	0	0	0	0	0	0	0
35	2	2	Syangja	FCHV	0	0	0	0	0	0	0	1	1	1	0	Injection Site Pain Injection Site Tenderness	1	1	0	0	0	2	2	Within few hours (<12H)	4-7 D	0	0	0	0		0	0	0	0	0	0	0	0	0	0	0	0	0	0	0	0	0	0	0
56	3	2	Syangja	FCHV	1	0	0	0	1	0	0	1	1	1	0	Injection Site Tenderness	0	1	0	0	0	1	1	12- 24 H	3 D	0	0	0	0		0	0	0	0	0	0	0	0	0	0	0	0	0	0	0	0	0	0	0
60	4	2	Syangja	FCHV	0	0	0	0	0	0	0	0	0	0	0	0	0	0	0	0	0	0	0	0	0	0	0	0	0	0	0	0	0	0	0	0	0	0	0	0	0	0	0	0	0	0	0	0	0
43	2	2	Syangja	FCHV	0	0	0	0	0	0	0	1	3	1	1	Injection Site Pain Injection Site Tenderness	1	1	0	0	0	5	4	12- 24 H	2 D	Fever Chills Myalgia/Bodyache	1	1	1	0	0	0	0	0	0	0	0	0	0	0	0	Within few hours (<12 H)	<1 D	0	1	Paracetamol	1	0	0
54	3	2	Syangja	Nurse	0	0	0	0	0	0	0	1	1	1	0	Injection Site Tenderness	0	1	0	0	0	1	1	Within few hours (<12H)	2 D	0	0	0	0		0	0	0	0	0	0	0	0	0	0	0	0	0	0	0	0	0	0	0
37	2	2	Syangja	FCHV	0	0	0	0	0	0	0	1	1	1	0	Injection Site Pain Injection Site Tenderness	1	1	0	0	0	2	2	Within few hours (<12H)	2 D	0	0	0	0		0	0	0	0	0	0	0	0	0	0	0	0	0	0	0	0	0	0	0
25	1	2	Syangja	Nurse	0	0	0	0	0	0	0	1	2	0	1	0	0	0	0	0	0	3	3	0	0	Fever Chills Myalgia/Bodyache	1	1	1	0	0	0	0	0	0	0	0	0	0	0	0	Within few hours (<12 H)	1 Day	0	1	Paracetamol	1	0	0
47	3	2	Syangja	FCHV	0	0	0	0	0	0	0	1	1	1	0	Injection Site Tenderness	0	1	0	0	0	1	1	12- 24 H	2 D	0	0	0	0		0	0	0	0	0	0	0	0	0	0	0	0	0	0	0	0	0	0	0
36	2	2	Syangja	Paramedic	0	0	0	0	0	0	0	1	3	1	1	Injection Site Tenderness	0	1	0	0	0	5	4	Within few hours (<12H)	3 D	Fever Myalgia/Bodyache Vomiting Headache	1	0	1	0	0	0	1	0	0	1	0	0	0	0	0	Within few hours (<12 H)	1 Day	0	1	Paracetamol	1	0	0
27	1	2	Syangja	Paramedic	0	0	0	0	0	0	0	1	3	1	1	Injection Site Tenderness	0	1	0	0	0	2	2	Within few hours (<12H)	2 D	Headache	0	0	0	0	0	0	1	0	0	0	0	0	0	0	0	12 to 24 hours	<1 D	0	0	0	0	0	0
32	2	2	Bara	Helper	0	0	0	0	0	0	0	1	3	1	1	Injection Site Pain Injection Site Tenderness	1	1	0	0	0	5	4	Within few hours (<12H)	2 D	Chills Myalgia/Bodyache Fever	1	1	1	0	0	0	0	0	0	0	0	0	0	0	0	12 to 24 hours	1 Day	0	1	Dolopar	0	0	0
52	3	2	Bara	FCHV	1	1	0	0	0	0	0	1	2	0	1	0	0	0	0	0	0	1	1	0	0	Myalgia/Bodyache	0	0	1	0	0	0	0	0	0	0	0	0	0	0	0	12 to 24 hours	1 Day	0	0	0	0	0	0
32	2	1	Rolpa	Paramedic	0	0	0	0	0	0	0	1	3	1	1	Injection Site Pain Injection Site Tenderness	1	1	0	0	0	6	4	Within few hours (<12H)	2 D	Chills Myalgia/Bodyache Dizziness Headache	0	1	1	0	0	1	1	0	0	0	0	0	0	0	0	Within few hours (<12 H)	2 Days	0	1	Paracetamol	1	0	0
32	2	1	Rolpa	Paramedic	0	0	0	0	0	0	0	1	3	1	1	Injection Site Pain Injection Site Tenderness	1	1	0	0	0	6	4	Within few hours (<12H)	2 D	Fever Chills Myalgia/Bodyache Dizziness Headache	1	1	1	0	0	1	1	0	0	0	0	0	0	0	0	Within few hours (<12 H)	2 Days	0	1	Flexon	0	0	1
32	2	2	Rolpa	Nurse	0	0	0	0	0	0	0	1	3	1	1	Injection Site Pain Injection Site Tenderness	1	1	0	0	0	6	4	Within few hours (<12H)	2 D	Fever Chills Myalgia/Bodyache Dizziness Headache	1	1	1	0	0	1	1	0	0	0	0	0	0	0	0	Within few hours (<12 H)	2 Days	0	1	Paracetamol Others	1	0	0
26	1	2	Rolpa	Nurse	0	0	0	0	0	0	0	1	3	1	1	Injection Site Pain Injection Site Tenderness	1	1	0	0	0	6	4	Within few hours (<12H)	2 D	Chills Myalgia/Bodyache Dizziness Headache	0	1	1	0	0	1	1	0	0	0	0	0	0	0	0	Within few hours (<12 H)	2 Days	0	1	Flexon	0	0	1
28	1	2	Rolpa	Nurse	0	0	0	0	0	0	0	1	3	1	1	Injection Site Pain Injection Site Tenderness	1	1	0	0	0	6	4	Within few hours (<12H)	2 D	Fever Chills Myalgia/Bodyache Dizziness Headache	1	1	1	0	0	1	1	0	0	0	0	0	0	0	0	Within few hours (<12 H)	2 Days	0	1	Flexon	0	0	1
28	1	2	Rolpa	Nurse	0	0	0	0	0	0	0	1	3	1	1	Injection Site Pain Injection Site Tenderness	1	1	0	0	0	6	4	Within few hours (<12H)	2 D	Chills Myalgia/Bodyache Dizziness Headache	0	1	1	0	0	1	1	0	0	0	0	0	0	0	0	Within few hours (<12 H)	2 Days	0	1	Flexon	0	0	1
34	2	1	Rolpa	Paramedic	0	0	0	0	0	0	0	0	0	0	0	0	0	0	0	0	0	0	0	0	0	0	0	0	0	0	0	0	0	0	0	0	0	0	0	0	0	0	0	0	0	0	0	0	0
28	1	2	Rolpa	Paramedic	0	0	0	0	0	0	0	1	3	1	1	Injection Site Tenderness	0	1	0	0	0	4	4	Within few hours (<12H)	2 D	Chills Myalgia/Bodyache Headache	0	1	1	0	0	0	1	0	0	0	0	0	0	0	0	Within few hours (<12 H)	2 Days	0	1	Paracetamol	1	0	0
32	2	2	Rolpa	Paramedic	0	0	0	0	0	0	0	0	0	0	0	0	0	0	0	0	0	0	0	0	0	0	0	0	0	0	0	0	0	0	0	0	0	0	0	0	0	0	0	0	0	0	0	0	0
22	1	2	Rolpa	Nurse	0	0	0	0	0	0	0	1	3	1	1	Injection Site Tenderness	0	1	0	0	0	5	4	Within few hours (<12H)	2 D	Fever Chills Fatigue Dizziness	1	1	0	1	0	1	0	0	0	0	0	0	0	0	0	Within few hours (<12 H)	2 Days	0	1	Paracetamol	1	0	0
26	1	2	Rolpa	Nurse	0	0	0	0	0	0	0	0	0	0	0	0	0	0	0	0	0	0	0	0	0	0	0	0	0	0	0	0	0	0	0	0	0	0	0	0	0	0	0	0	0	0	0	0	0
36	2	1	Rolpa	Paramedic	0	0	0	0	0	0	0	1	2	0	1	0	0	0	0	0	0	5	4	0	0	Fever Chills Fatigue Dizziness Headache	1	1	0	1	0	1	1	0	0	0	0	0	0	0	0	Within few hours (<12 H)	2 Days	0	0	0	0	0	0
28	1	2	Rolpa	Nurse	0	0	0	0	0	0	0	1	3	1	1	Injection Site Tenderness	0	1	0	0	0	6	4	Within few hours (<12H)	2 D	Fever Chills Fatigue Dizziness Headache	1	1	0	1	0	1	1	0	0	0	0	0	0	0	0	Within few hours (<12 H)	2 Days	0	1	Paracetamol	1	0	0
24	1	2	Rolpa	Nurse	0	0	0	0	0	0	0	0	0	0	0	0	0	0	0	0	0	0	0	0	0	0	0	0	0	0	0	0	0	0	0	0	0	0	0	0	0	0	0	0	0	0	0	0	0
20	1	2	Rolpa	Nurse	0	0	0	0	0	0	0	1	1	1	0	Injection Site Tenderness	0	1	0	0	0	1	1	12- 24 H	2 D	0	0	0	0		0	0	0	0	0	0	0	0	0	0	0	0	0	0	0	0	0	0	0
34	2	1	Rolpa	Paramedic	0	0	0	0	0	0	0	1	3	1	1	Injection Site Pain Injection Site Tenderness	1	1	0	0	0	6	4	Within few hours (<12H)	2 D	Fever Chills Fatigue Dizziness Headache	1	1	0	1	0	1	1	0	0	0	0	0	0	0	0	Within few hours (<12 H)	2 Days	0	1	Flexon	0	0	1
30	2	1	Rolpa	Paramedic	0	0	0	0	0	0	0	1	1	1	0	Injection Site Tenderness	0	1	0	0	0	1	1	Within few hours (<12H)	2 D	0	0	0	0		0	0	0	0	0	0	0	0	0	0	0	0	0	0	0	0	0	0	0
32	2	2	Rolpa	Nurse	0	0	0	0	0	0	0	1	3	1	1	Injection Site Pain Injection Site Tenderness Injection Site Swelling	1	1	1	0	0	6	4	12- 24 H	2 D	Fever Chills Fatigue Dizziness Headache Vomiting	1	1	0	1	0	1	1	0	0	1	0	0	0	0	0	Within few hours (<12 H)	1 Day	1	1	Flexon	0	0	1
30	2	1	Rolpa	Paramedic	0	0	0	0	0	0	0	1	3	1	1	Injection Site Pain Injection Site Tenderness	1	1	0	0	0	6	4	Within few hours (<12H)	2 D	Fever Chills Fatigue Dizziness Headache	1	1	0	1	0	1	1	0	0	0	0	0	0	0	0	Within few hours (<12 H)	2 Days	0	1	Paracetamol	1	0	0
32	2	1	Rolpa	Paramedic	0	0	0	0	0	0	0	1	2	0	1	0	0	0	0	0	0	5	4	0	0	Fever Chills Myalgia/Bodyache Dizziness Headache	1	1	1	0	0	1	1	0	0	1	0	0	0	0	0	12 to 24 hours	2 Days	0	1	Paracetamol	1	0	0
26	1	2	Syangja	Nurse	0	0	0	0	0	0	0	1	2	0	1	0	0	0	0	0	0	3	3	0	0	Myalgia/Bodyache Dizziness Headache	0	0	1	0	0	1	1	0	0	0	0	0	0	0	0	Within few hours (<12 H)	1 Day	1	0	0	0	0	0
23	1	2	Syangja	Nurse	0	0	0	0	0	0	0	0	0	0	0	0	0	0	0	0	0	0	0	0	0	0	0	0	0	0	0	0	0	0	0	0	0	0	0	0	0	0	0	0	0	0	0	0	0
32	2	2	Syangja	Nurse	0	0	0	0	0	0	0	1	1	1	0	Injection Site Tenderness	0	1	0	0	0	1	1	Within few hours (<12H)	1 D	0	0	0	0		0	0	0	0	0	0	0	0	0	0	0	0	0	0	0	0	0	0	0
26	1	2	Syangja	Nurse	0	0	0	0	0	0	0	1	2	0	1	0	0	0	0	0	0	4	4	0	0	Fever Myalgia/Bodyache Dizziness Headache	1	0	1	0	0	1	1	0	0	0	0	0	0	0	0	12 to 24 hours	1 Day	0	1	Paracetamol	1	0	0
26	1	2	Syangja	Nurse	0	0	0	0	0	0	0	0	0	0	0	0	0	0	0	0	0	0	0	0	0	0	0	0	0	0	0	0	0	0	0	0	0	0	0	0	0	0	0	0	0	0	0	0	0
39	2	2	Syangja	Nurse	0	0	0	0	0	0	0	1	2	0	1	0	0	0	0	0	0	1	1	0	0	Myalgia/Bodyache	0	0	1	0	0	0	0	0	0	0	0	0	0	0	0	12 to 24 hours	1 Day	0	0	0	0	0	0
22	1	2	Syangja	Nurse	0	0	0	0	0	0	0	1	2	0	1	0	0	0	0	0	0	1	1	0	0	Fever	1	0	0	0	0	0	0	0	0	0	0	0	0	0	0	Within few hours (<12 H)	1 Day	0	0	0	0	0	0
21	1	1	Syangja	Nurse	0	0	0	0	0	0	0	1	2	0	1	0	0	0	0	0	0	2	2	0	0	Fever Myalgia/Bodyache	1	0	1	0	0	0	0	0	0	0	0	0	0	0	0	Within few hours (<12 H)	1 Day	1	1	Paracetamol	1	0	0
45	3	1	Syangja	Paramedic	0	0	0	0	0	0	0	0	0	0	0	0	0	0	0	0	0	0	0	0	0	0	0	0	0	0	0	0	0	0	0	0	0	0	0	0	0	0	0	0	0	0	0	0	0
69	4	2	Syangja	Nurse	1	1	0	0	0	0	0	0	0	0	0	0	0	0	0	0	0	0	0	0	0	0	0	0	0	0	0	0	0	0	0	0	0	0	0	0	0	0	0	0	0	0	0	0	0
33	2	2	Bara	Helper	1	0	0	0	1	0	0	1	3	1	1	Injection Site Pain	1	0	0	0	0	5	4	Within few hours (<12H)	1 D	Chills Fever Myalgia/Bodyache Headache	1	1	1	0	0	0	1	0	0	0	0	0	0	0	0	Within few hours (<12 H)	1 Day	0	1	Flexon	0	0	1
42	2	2	Bara	Helper	0	0	0	0	0	0	0	1	3	1	1	Injection Site Pain	1	0	0	0	0	3	3	12- 24 H	4-7 D	Myalgia/Bodyache Chills	0	1	1	0	0	0	0	0	0	0	0	0	0	0	0	Within few hours (<12 H)	2 Days	0	1	Flexon	0	0	1
40	2	1	Rolpa	Paramedic	1	1	0	0	0	0	0	1	3	1	1	Injection Site Tenderness	0	1	0	0	0	4	4	Within few hours (<12H)	2 D	Chills Myalgia/Bodyache Headache	0	1	1	0	0	0	1	0	0	0	0	0	0	0	0	Within few hours (<12 H)	1 Day	0	0	0	0	0	0
30	2	2	Rolpa	FCHV	0	0	0	0	0	0	0	1	1	1	0	Injection Site Tenderness	0	1	0	0	0	1	1	Within few hours (<12H)	1 D	0	0	0	0		0	0	0	0	0	0	0	0	0	0	0	0	0	0	0	0	0	0	0
35	2	1	Rolpa	Paramedic	1	1	0	0	0	0	0	1	3	1	1	Injection Site Tenderness	0	1	0	0	0	4	4	Within min (<1 H)	<1 D	Chills Myalgia/Bodyache Headache	0	1	1	0	0	0	1	0	0	0	0	0	0	0	0	Within few hours (<12 H)	2 Days	0	0	0	0	0	0
27	1	2	Rolpa	Nurse	0	0	0	0	0	0	0	1	3	1	1	Injection Site Tenderness	0	1	0	0	0	2	2	Within few hours (<12H)	3 D	Headache	0	0	0	0	0	0	1	0	0	0	0	0	0	0	0	Within few hours (<12 H)	2 Days	0	0	0	0	0	0
46	3	1	Bara	Paramedic	0	0	0	0	0	0	0	1	3	1	1	Injection Site Pain	1	0	0	0	0	2	2	12- 24 H	2 D	Myalgia/Bodyache	0	0	1	0	0	0	0	0	0	0	0	0	0	0	0	12 to 24 hours	2 Days	0	1	Flexon	0	0	1
30	2	2	Rolpa	Paramedic	0	0	0	0	0	0	0	0	0	0	0	0	0	0	0	0	0	0	0	0	0	0	0	0	0	0	0	0	0	0	0	0	0	0	0	0	0	0	0	0	0	0	0	0	0
30	2	2	Rolpa	Nurse	0	0	0	0	0	0	0	0	0	0	0	0	0	0	0	0	0	0	0	0	0	0	0	0	0	0	0	0	0	0	0	0	0	0	0	0	0	0	0	0	0	0	0	0	0
35	2	1	Rolpa	Paramedic	0	0	0	0	0	0	0	1	1	1	0	Injection Site Pain Injection Site Tenderness	1	1	0	0	0	2	2	Within few hours (<12H)	3 D	0	0	0	0		0	0	0	0	0	0	0	0	0	0	0	0	0	0	0	0	0	0	0
35	2	1	Rolpa	Paramedic	0	0	0	0	0	0	0	0	0	0	0	0	0	0	0	0	0	0	0	0	0	0	0	0	0	0	0	0	0	0	0	0	0	0	0	0	0	0	0	0	0	0	0	0	0
28	1	2	Syangja	Doctor	0	0	0	0	0	0	0	1	1	1	0	Injection Site Tenderness	0	1	0	0	0	1	1	Within few hours (<12H)	1 D	0	0	0	0		0	0	0	0	0	0	0	0	0	0	0	0	0	1	0	0	0	0	0
52	3	2	Rolpa	Helper	0	0	0	0	0	0	0	0	0	0	0	0	0	0	0	0	0	0	0	0	0	0	0	0	0	0	0	0	0	0	0	0	0	0	0	0	0	0	0	0	0	0	0	0	0
25	1	2	Rolpa	Nurse	0	0	0	0	0	0	0	1	1	1	0	Injection Site Tenderness	0	1	0	0	0	1	1	Within few hours (<12H)	2 D	0	0	0	0		0	0	0	0	0	0	0	0	0	0	0	0	0	0	0	0	0	0	0
35	2	1	Rolpa	Helper	0	0	0	0	0	0	0	1	2	0	1	0	0	0	0	0	0	1	1	0	0	Irritable Mood	0	0	0	0	0	0	0	0	0	0	0	0	0	1	0	Within few hours (<12 H)	2 Days	0	0	0	0	0	0
42	2	1	Bara	Paramedic	0	0	0	0	0	0	0	0	0	0	0	0	0	0	0	0	0	0	0	0	0	0	0	0	0	0	0	0	0	0	0	0	0	0	0	0	0	0	0	0	0	0	0	0	0
54	3	2	Bara	FCHV	1	0	1	0	1	0	0	1	3	1	1	Injection Site Pain	1	0	0	0	0	4	4	12- 24 H	4-7 D	Fever Myalgia/Bodyache Headache	1	0	1	0	0	0	1	0	0	0	0	0	0	0	0	12 to 24 hours	>7 D	1	1	Paracetamol Dolopar Antibiotics	1	0	0
38	2	2	Syangja	FCHV	0	0	0	0	0	0	0	1	1	1	0	Injection Site Pain Injection Site Tenderness	1	1	0	0	0	2	2	Within few hours (<12H)	3 D	0	0	0	0		0	0	0	0	0	0	0	0	0	0	0	0	0	0	0	0	0	0	0
41	2	1	Syangja	Paramedic	1	1	0	0	0	1	Dyslipidemia	1	1	1	0	Injection Site Tenderness	0	1	0	0	0	1	1	Within few hours (<12H)	<1 D	0	0	0	0		0	0	0	0	0	0	0	0	0	0	0	0	0	0	0	0	0	0	0
32	2	2	Syangja	Nurse	0	0	0	0	0	0	0	1	3	1	1	Injection Site Pain Injection Site Tenderness	1	1	0	0	0	5	4	Within min (<1 H)	3 D	Fever Myalgia/Bodyache Headache	1	0	1	0	0	0	1	0	0	1	0	0	0	0	0	24-72 hours	2 Days	1	1	Paracetamol	1	0	0
45	3	2	Syangja	FCHV	0	0	0	0	0	0	0	1	1	1	0	Injection Site Pain Injection Site Tenderness	1	1	0	0	0	2	2	24- 72 H	2 D	0	0	0	0		0	0	0	0	0	0	0	0	0	0	0	0	0	0	0	0	0	0	0
29	1	2	Syangja	Nurse	1	1	0	0	0	0	0	1	3	1	1	Injection Site Pain Injection Site Tenderness	1	1	0	0	0	5	4	Within min (<1 H)	>7 D	Fever Myalgia/Bodyache Headache	1	0	1	0	0	0	1	0	0	0	0	0	0	0	0	Within few hours (<12 H)	1 Day	1	1	Paracetamol	1	0	0
39	2	1	Syangja	Paramedic	0	0	0	0	0	0	0	1	3	1	1	Injection Site Tenderness	0	1	0	0	0	2	2	Within few hours (<12H)	2 D	Dizziness	0	0	0	0	0	1	0	0	0	0	0	0	0	0	0	Within few hours (<12 H)	<1 D	0	0	0	0	0	0
54	3	2	Syangja	Nurse	1	1	1	0	0	0	0	0	0	0	0	0	0	0	0	0	0	0	0	0	0	0	0	0	0	0	0	0	0	0	0	0	0	0	0	0	0	0	0	0	0	0	0	0	0
45	3	2	Bara	Nurse	0	0	0	0	0	0	0	1	3	1	1	Injection Site Pain Injection Site Tenderness	1	1	0	0	0	4	4	Within few hours (<12H)	2 D	Fever Myalgia/Bodyache	1	0	1	0	0	0	0	0	0	0	0	0	0	0	0	Within few hours (<12 H)	2 Days	0	1	Paracetamol	1	0	0
40	2	2	Bara	Nurse	1	1	0	0	0	0	0	1	2	0	1	0	0	0	0	0	0	4	4	0	0	Fever Myalgia/Bodyache Diarrhoea Vomiting	1	0	1	0	0	0	0	0	0	1	1	0	0	0	0	Within few hours (<12 H)	2 Days	1	1	Paracetamol	1	0	0
44	2	1	Bara	Helper	0	0	0	0	0	0	0	1	1	1	0	Injection Site Pain	1	0	0	0	0	1	1	24- 72 H	2 D	0	0	0	0		0	0	0	0	0	0	0	0	0	0	0	0	0	0	0	0	0	0	0
40	2	2	Bara	Helper	0	0	0	0	0	0	0	1	1	1	0	Injection Site Pain	1	0	0	0	0	1	1	Within few hours (<12H)	<1 D	0	0	0	0		0	0	0	0	0	0	0	0	0	0	0	0	0	0	0	0	0	0	0
30	2	2	Rolpa	FCHV	0	0	0	0	0	0	0	0	0	0	0	0	0	0	0	0	0	0	0	0	0	0	0	0	0	0	0	0	0	0	0	0	0	0	0	0	0	0	0	0	0	0	0	0	0
55	3	1	Rolpa	Helper	0	0	0	0	0	0	0	0	0	0	0	0	0	0	0	0	0	0	0	0	0	0	0	0	0	0	0	0	0	0	0	0	0	0	0	0	0	0	0	0	0	0	0	0	0
30	2	1	Rolpa	Paramedic	0	0	0	0	0	0	0	1	1	1	0	Injection Site Tenderness	0	1	0	0	0	1	1	Within few hours (<12H)	2 D	0	0	0	0		0	0	0	0	0	0	0	0	0	0	0	0	0	0	0	0	0	0	0
28	1	2	Rolpa	Paramedic	0	0	0	0	0	0	0	1	3	1	1	Injection Site Tenderness	0	1	0	0	0	3	3	Within few hours (<12H)	2 D	Myalgia/Bodyache Chills	0	1	1	0	0	0	0	0	0	0	0	0	0	0	0	Within few hours (<12 H)	2 Days	0	0	0	0	0	0
44	2	1	Bara	Paramedic	0	0	0	0	0	0	0	1	3	1	1	Injection Site Pain	1	0	0	0	0	6	4	Within few hours (<12H)	4-7 D	Fever Chills Myalgia/Bodyache Headache Dizziness	1	1	1	0	0	1	1	0	0	0	0	0	0	0	0	12 to 24 hours	1 Day	0	1	Paracetamol	1	0	0
50	3	2	Bara	FCHV	0	0	0	0	0	0	0	1	3	1	1	Injection Site Pain	1	0	0	0	0	6	4	12- 24 H	4-7 D	Fever Chills Myalgia/Bodyache Headache Dizziness Irritable Mood	1	1	1	0	0	1	1	0	0	0	0	0	0	1	0	Within few hours (<12 H)	2 Days	0	1	Paracetamol	1	0	0
48	3	1	Bara	Paramedic	1	0	1	0	0	0	0	1	1	1	0	Injection Site Pain	1	0	0	0	0	1	1	12- 24 H	4-7 D	0	0	0	0		0	0	0	0	0	0	0	0	0	0	0	0	0	0	0	0	0	0	0
48	3	2	Bara	FCHV	0	0	0	0	0	0	0	1	3	1	1	Injection Site Pain	1	0	0	0	0	4	4	12- 24 H	>7 D	Fever Chills Myalgia/Bodyache	1	1	1	0	0	0	0	0	0	0	0	0	0	0	0	12 to 24 hours	2 Days	0	1	Flexon	0	0	1
30	2	2	Bara	FCHV	0	0	0	0	0	0	0	1	3	1	1	Injection Site Pain	1	0	0	0	0	4	4	Within few hours (<12H)	4-7 D	Chills Fever Myalgia/Bodyache	1	1	1	0	0	0	0	0	0	0	0	0	0	0	0	12 to 24 hours	1 Day	0	1	Flexon	0	0	1
40	2	2	Bara	FCHV	0	0	0	0	0	0	0	1	3	1	1	Injection Site Pain	1	0	0	0	0	6	4	Within few hours (<12H)	3 D	Chills Fever Myalgia/Bodyache Headache Irritable Mood	1	1	1	0	0	0	1	0	0	0	0	0	0	1	0	12 to 24 hours	2 Days	0	1	Paracetamol	1	0	0
24	1	1	Bara	Helper	0	0	0	0	0	0	0	1	2	0	1	0	0	0	0	0	0	3	3	0	0	Myalgia/Bodyache Fever Headache	1	0	1	0	0	0	1	0	0	0	0	0	0	0	0	Within few hours (<12 H)	1 Day	0	1	Paracetamol	1	0	0
28	1	1	Bara	Paramedic	0	0	0	0	0	0	0	1	3	1	1	Injection Site Pain Injection Site Tenderness	1	1	0	0	0	5	4	Within few hours (<12H)	2 D	Myalgia/Bodyache Headache Chills	0	1	1	0	0	0	1	0	0	0	0	0	0	0	0	Within few hours (<12 H)	2 Days	0	1	Flexon	0	0	1
48	3	1	Bara	Paramedic	0	0	0	0	0	0	0	1	3	1	1	Injection Site Pain	1	0	0	0	0	3	3	Within few hours (<12H)	4-7 D	Myalgia/Bodyache Fever	1	0	1	0	0	0	0	0	0	0	0	0	0	0	0	Within few hours (<12 H)	<1 D	0	0	0	0	0	0
27	1	1	Bara	Paramedic	0	0	0	0	0	0	0	1	3	1	1	Injection Site Tenderness Injection Site Swelling	0	1	1	0	0	4	4	Within few hours (<12H)	4-7 D	Myalgia/Bodyache Fever	1	0	1	0	0	0	0	0	0	0	0	0	0	0	0	12 to 24 hours	3 Days	0	0	0	0	0	0
44	2	1	Bara	Paramedic	0	0	0	0	0	0	0	1	2	0	1	0	0	0	0	0	0	2	2	0	0	Myalgia/Bodyache Chills	0	1	1	0	0	0	0	0	0	0	0	0	0	0	0	Within few hours (<12 H)	<1 D	0	0	0	0	0	0
40	2	1	Bara	Paramedic	0	0	0	0	0	0	0	1	3	1	1	Injection Site Pain Injection Site Tenderness	1	1	0	0	0	5	4	Within few hours (<12H)	3 D	Myalgia/Bodyache Headache Dizziness	0	0	1	0	0	1	1	0	0	0	0	0	0	0	0	Within few hours (<12 H)	2 Days	0	1	Ibuprofen	0	1	0
49	3	1	Bara	Helper	1	1	0	0	0	0	0	1	3	1	1	Injection Site Pain	1	0	0	0	0	4	4	Within few hours (<12H)	2 D	Chills Myalgia/Bodyache Fever	1	1	1	0	0	0	0	0	0	0	0	0	0	0	0	Within few hours (<12 H)	<1 D	0	0	0	0	0	0
32	2	1	Bara	Paramedic	0	0	0	0	0	0	0	1	3	1	1	Injection Site Pain	1	0	0	0	0	3	3	12- 24 H	2 D	Myalgia/Bodyache Fever	1	0	1	0	0	0	0	0	0	0	0	0	0	0	0	12 to 24 hours	1 Day	0	0	0	0	0	0
39	2	2	Bara	Nurse	0	0	0	0	0	0	0	1	2	0	1	0	0	0	0	0	0	3	3	0	0	Fever Chills Myalgia/Bodyache	1	1	1	0	0	0	0	0	0	0	0	0	0	0	0	Within few hours (<12 H)	3 Days	0	0	0	0	0	0
24	1	1	Bara	Paramedic	0	0	0	0	0	0	0	1	3	1	1	Injection Site Pain Injection Site Tenderness	1	1	0	0	0	6	4	12- 24 H	3 D	Myalgia/Bodyache Chills Fever Headache	1	1	1	0	0	0	1	0	0	0	0	0	0	0	0	12 to 24 hours	1 Day	0	1	Flexon	0	0	1
42	2	2	Bara	Nurse	0	0	0	0	0	0	0	1	2	0	1	0	0	0	0	0	0	3	3	0	0	Irritable Mood Myalgia/Bodyache Headache	0	0	1	0	0	0	1	0	0	0	0	0	0	1	0	Within few hours (<12 H)	2 Days	0	0	0	0	0	0
30	2	2	Bara	FCHV	0	0	0	0	0	0	0	1	2	0	1	0	0	0	0	0	0	2	2	0	0	Myalgia/Bodyache Chills	0	1	1	0	0	0	0	0	0	0	0	0	0	0	0	12 to 24 hours	2 Days	0	0	0	0	0	0
24	1	2	Bara	Helper	0	0	0	0	0	0	0	1	3	1	1	Injection Site Pain	1	0	0	0	0	4	4	Within few hours (<12H)	4-7 D	Myalgia/Bodyache Chills Fever	1	1	1	0	0	0	0	0	0	0	0	0	0	0	0	Within few hours (<12 H)	2 Days	0	1	Paracetamol	1	0	0
31	2	2	Bara	Nurse	0	0	0	0	0	0	0	1	3	1	1	Injection Site Pain Injection Site Tenderness	1	1	0	0	0	6	4	Within few hours (<12H)	3 D	Myalgia/Bodyache Fever Chills Headache	1	1	1	0	0	0	1	0	0	0	0	0	0	0	0	Within few hours (<12 H)	2 Days	0	1	Paracetamol	1	0	0
33	2	2	Syangja	FCHV	0	0	0	0	0	0	0	1	3	1	1	Injection Site Tenderness	0	1	0	0	0	2	2	Within few hours (<12H)	2 D	Myalgia/Bodyache	0	0	1	0	0	0	0	0	0	0	0	0	0	0	0	12 to 24 hours	<1 D	0	0	0	0	0	0
29	1	1	Syangja	Paramedic	0	0	0	0	0	0	0	1	1	1	0	Injection Site Pain Injection Site Tenderness	1	1	0	0	0	2	2	12- 24 H	3 D	0	0	0	0		0	0	0	0	0	0	0	0	0	0	0	0	0	0	0	0	0	0	0
33	2	1	Syangja	Paramedic	0	0	0	0	0	0	0	1	1	1	0	Injection Site Tenderness	0	1	0	0	0	1	1	12- 24 H	3 D	0	0	0	0		0	0	0	0	0	0	0	0	0	0	0	0	0	0	0	0	0	0	0
42	2	1	Syangja	Paramedic	0	0	0	0	0	0	0	1	3	1	1	Injection Site Pain Injection Site Tenderness	1	1	0	0	0	5	4	12- 24 H	4-7 D	Fever Headache Myalgia/Bodyache	1	0	1	0	0	0	1	0	0	0	0	0	0	0	0	Within few hours (<12 H)	1 Day	0	1	Paracetamol	1	0	0
24	1	2	Syangja	Nurse	0	0	0	0	0	0	0	1	2	0	1	0	0	0	0	0	0	1	1	0	0	Myalgia/Bodyache	0	0	1	0	0	0	0	0	0	0	0	0	0	0	0	Within few hours (<12 H)	1 Day	0	0	0	0	0	0
23	1	2	Syangja	Paramedic	0	0	0	0	0	0	0	1	1	1	0	Injection Site Pain Injection Site Tenderness	1	1	0	0	0	2	2	Within few hours (<12H)	3 D	0	0	0	0		0	0	0	0	0	0	0	0	0	0	0	0	0	0	0	0	0	0	0
32	2	2	Syangja	Paramedic	0	0	0	0	0	0	0	1	1	1	0	Injection Site Pain Injection Site Tenderness	1	1	0	0	0	2	2	12- 24 H	3 D	0	0	0	0		0	0	0	0	0	0	0	0	0	0	0	0	0	0	0	0	0	0	0
32	2	1	Syangja	Doctor	0	0	0	0	0	0	0	1	3	1	1	Injection Site Pain Injection Site Tenderness	1	1	0	0	0	4	4	12- 24 H	2 D	Fever Myalgia/Bodyache	1	0	1	0	0	0	0	0	0	0	0	0	0	0	0	Within few hours (<12 H)	<1 D	0	1	Paracetamol	1	0	0
24	1	2	Syangja	Nurse	0	0	0	0	0	0	0	1	1	1	0	Injection Site Pain Injection Site Tenderness	1	1	0	0	0	2	2	12- 24 H	2 D	0	0	0	0		0	0	0	0	0	0	0	0	0	0	0	0	0	0	0	0	0	0	0
34	2	1	Syangja	Paramedic	0	0	0	0	0	0	0	1	1	1	0	Injection Site Pain Injection Site Tenderness	1	1	0	0	0	2	2	12- 24 H	3 D	0	0	0	0		0	0	0	0	0	0	0	0	0	0	0	0	0	0	0	0	0	0	0
35	2	1	Rolpa	Helper	0	0	0	0	0	0	0	0	0	0	0	0	0	0	0	0	0	0	0	0	0	0	0	0	0	0	0	0	0	0	0	0	0	0	0	0	0	0	0	0	0	0	0	0	0
30	2	1	Rolpa	Paramedic	0	0	0	0	0	0	0	0	0	0	0	0	0	0	0	0	0	0	0	0	0	0	0	0	0	0	0	0	0	0	0	0	0	0	0	0	0	0	0	0	0	0	0	0	0
28	1	1	Rolpa	Paramedic	0	0	0	0	0	0	0	1	2	0	1	0	0	0	0	0	0	1	1	0	0	Myalgia/Bodyache	0	0	1	0	0	0	0	0	0	0	0	0	0	0	0	Within few hours (<12 H)	2 Days	0	1	Paracetamol	1	0	0
30	2	2	Rolpa	Nurse	0	0	0	0	0	0	0	1	3	1	1	Injection Site Tenderness	0	1	0	0	0	4	4	Within min (<1 H)	2 D	Fever Chills Headache	1	1	0	0	0	0	1	0	0	0	0	0	0	0	0	Within few hours (<12 H)	<1 D	0	0	0	0	0	0
33	2	1	Rolpa	Paramedic	0	0	0	0	0	0	0	0	0	0	0	0	0	0	0	0	0	0	0	0	0	0	0	0	0	0	0	0	0	0	0	0	0	0	0	0	0	0	0	0	0	0	0	0	0
23	1	2	Rolpa	Nurse	0	0	0	0	0	0	0	1	2	0	1	0	0	0	0	0	0	1	1	0	0	Myalgia/Bodyache	0	0	1	0	0	0	0	0	0	0	0	0	0	0	0	Within few hours (<12 H)	2 Days	0	0	0	0	0	0
40	2	1	Rolpa	Helper	0	0	0	0	0	0	0	1	1	1	0	Injection Site Tenderness	0	1	0	0	0	1	1	Within few hours (<12H)	<1 D	0	0	0	0		0	0	0	0	0	0	0	0	0	0	0	0	0	0	0	0	0	0	0
30	2	2	Rolpa	Nurse	0	0	0	0	0	0	0	1	3	1	1	Injection Site Pain	1	0	0	0	0	4	4	Within few hours (<12H)	2 D	Chills Myalgia/Bodyache Dizziness	0	1	1	0	0	1	0	0	0	0	0	0	0	0	0	Within few hours (<12 H)	1 Day	0	0	0	0	0	0
28	1	1	Bara	Paramedic	0	0	0	0	0	0	0	1	3	1	1	Injection Site Pain	1	0	0	0	0	4	4	12- 24 H	3 D	Fever Chills Myalgia/Bodyache	1	1	1	0	0	0	0	0	0	0	0	0	0	0	0	24-72 hours	1 Day	0	1	Paracetamol	1	0	0
42	2	2	Bara	FCHV	0	0	0	0	0	0	0	1	2	0	1	0	0	0	0	0	0	2	2	0	0	Chills Myalgia/Bodyache	0	1	1	0	0	0	0	0	0	0	0	0	0	0	0	12 to 24 hours	2 Days	0	1	Paracetamol	1	0	0
40	2	2	Bara	Nurse	0	0	0	0	0	0	0	1	3	1	1	Injection Site Pain	1	0	0	0	0	4	4	12- 24 H	2 D	Chills Myalgia/Bodyache Fever	1	1	1	0	0	0	0	0	0	0	0	0	0	0	0	12 to 24 hours	2 Days	0	1	Paracetamol	1	0	0
24	1	2	Bara	FCHV	0	0	0	0	0	0	0	1	3	1	1	Injection Site Pain	1	0	0	0	0	4	4	12- 24 H	4-7 D	Chills Myalgia/Bodyache Headache	0	1	1	0	0	0	1	0	0	0	0	0	0	0	0	12 to 24 hours	1 Day	0	1	Paracetamol	1	0	0
40	2	1	Bara	Paramedic	0	0	0	0	0	0	0	1	1	1	0	Injection Site Pain	1	0	0	0	0	1	1	Within few hours (<12H)	3 D	0	0	0	0		0	0	0	0	0	0	0	0	0	0	0	0	0	0	0	0	0	0	0
38	2	2	Bara	Nurse	0	0	0	0	0	0	0	0	0	0	0	0	0	0	0	0	0	0	0	0	0	0	0	0	0	0	0	0	0	0	0	0	0	0	0	0	0	0	0	0	0	0	0	0	0
53	3	2	Bara	Nurse	1	1	0	0	0	0	0	0	0	0	0	0	0	0	0	0	0	0	0	0	0	0	0	0	0	0	0	0	0	0	0	0	0	0	0	0	0	0	0	0	0	0	0	0	0
43	2	2	Bara	Nurse	0	0	0	0	0	0	0	1	3	1	1	Injection Site Pain	1	0	0	0	0	3	3	Within few hours (<12H)	2 D	Chills Myalgia/Bodyache	0	1	1	0	0	0	0	0	0	0	0	0	0	0	0	12 to 24 hours	<1 D	0	0	0	0	0	0
46	3	1	Bara	Nurse	1	0	1	0	0	0	0	1	3	1	1	Injection Site Pain Injection Site Tenderness	1	1	0	0	0	4	4	Within few hours (<12H)	3 D	Chills Myalgia/Bodyache	0	1	1	0	0	0	0	0	0	0	0	0	0	0	0	12 to 24 hours	1 Day	0	0	0	0	0	0
38	2	1	Bara	Paramedic	0	0	0	0	0	0	0	1	3	1	1	Injection Site Pain Injection Site Tenderness	1	1	0	0	0	5	4	12- 24 H	3 D	Chills Myalgia/Bodyache Fever	1	1	1	0	0	0	0	0	0	0	0	0	0	0	0	Within few hours (<12 H)	2 Days	0	1	Paracetamol	1	0	0
26	1	1	Bara	Paramedic	0	0	0	0	0	0	0	1	3	1	1	Injection Site Pain	1	0	0	0	0	5	4	Within few hours (<12H)	2 D	Myalgia/Bodyache Fever Chills Headache	1	1	1	0	0	0	1	0	0	0	0	0	0	0	0	12 to 24 hours	1 Day	0	1	Dolopar	0	0	0
22	1	2	Bara	Paramedic	0	0	0	0	0	0	0	1	3	1	1	Injection Site Pain Injection Site Tenderness	1	1	0	0	0	6	4	12- 24 H	3 D	Headache Dizziness Myalgia/Bodyache Chills	0	1	1	0	0	1	1	0	0	0	0	0	0	0	0	12 to 24 hours	1 Day	0	1	Paracetamol	1	0	0
27	1	1	Bara	Paramedic	0	0	0	0	0	0	0	1	3	1	1	Injection Site Pain	1	0	0	0	0	4	4	24- 72 H	2 D	Myalgia/Bodyache Chills Fever	1	1	1	0	0	0	0	0	0	0	0	0	0	0	0	Within few hours (<12 H)	2 Days	0	1	Paracetamol	1	0	0
29	1	1	Bara	Paramedic	0	0	0	0	0	0	0	1	3	1	1	Injection Site Pain Injection Site Tenderness	1	1	0	0	0	5	4	Within few hours (<12H)	2 D	Myalgia/Bodyache Chills Fever	1	1	1	0	0	0	0	0	0	0	0	0	0	0	0	12 to 24 hours	1 Day	1	1	Paracetamol	1	0	0
38	2	1	Bara	Paramedic	0	0	0	0	0	0	0	1	3	1	1	Injection Site Pain Injection Site Tenderness	1	1	0	0	0	5	4	Within few hours (<12H)	4-7 D	Myalgia/Bodyache Headache Chills	0	1	1	0	0	0	1	0	0	0	0	0	0	0	0	12 to 24 hours	2 Days	0	1	Flexon	0	0	1
35	2	1	Bara	Paramedic	0	0	0	0	0	0	0	1	3	1	1	Injection Site Pain Injection Site Tenderness	1	1	0	0	0	6	4	Within few hours (<12H)	2 D	Myalgia/Bodyache Chills Fever Headache Drowsiness	1	1	1	0	1	0	1	0	0	0	0	0	0	0	0	12 to 24 hours	<1 D	0	1	Paracetamol	1	0	0
30	2	1	Bara	Paramedic	0	0	0	0	0	0	0	1	3	1	1	Injection Site Pain Injection Site Tenderness	1	1	0	0	0	4	4	Within few hours (<12H)	2 D	Myalgia/Bodyache Fever	1	0	1	0	0	0	0	0	0	0	0	0	0	0	0	12 to 24 hours	2 Days	0	1	Flexon	0	0	1
41	2	1	Bara	Paramedic	0	0	0	0	0	0	0	1	3	1	1	Injection Site Pain	1	0	0	0	0	4	4	12- 24 H	4-7 D	Myalgia/Bodyache Chills Fever	1	1	1	0	0	0	0	0	0	0	0	0	0	0	0	12 to 24 hours	2 Days	0	1	Paracetamol	1	0	0
34	2	2	Bara	Nurse	0	0	0	0	0	0	0	1	3	1	1	Injection Site Pain	1	0	0	0	0	4	4	Within few hours (<12H)	2 D	Chills Myalgia/Bodyache Fever	1	1	1	0	0	0	0	0	0	0	0	0	0	0	0	Within few hours (<12 H)	1 Day	1	1	Paracetamol	1	0	0
26	1	1	Bara	Paramedic	0	0	0	0	0	0	0	1	3	1	1	Injection Site Pain Injection Site Tenderness Injection Site Swelling	1	1	1	0	0	6	4	Within few hours (<12H)	>7 D	Chills Fever Myalgia/Bodyache	1	1	1	0	0	0	0	0	0	0	0	0	0	0	0	Within few hours (<12 H)	<1 D	0	1	Paracetamol Flexon	1	0	1
22	1	1	Bara	Paramedic	0	0	0	0	0	0	0	1	3	1	1	Injection Site Pain Injection Site Tenderness	1	1	0	0	0	6	4	Within few hours (<12H)	4-7 D	Myalgia/Bodyache Chills Fever Headache Vomiting	1	1	1	0	0	0	1	0	0	1	0	0	0	0	0	12 to 24 hours	1 Day	0	1	Paracetamol	1	0	0
29	1	2	Bara	Nurse	0	0	0	0	0	0	0	1	3	1	1	Injection Site Pain Injection Site Tenderness	1	1	0	0	0	4	4	Within few hours (<12H)	3 D	Chills Myalgia/Bodyache	0	1	1	0	0	0	0	0	0	0	0	0	0	0	0	Within few hours (<12 H)	2 Days	0	1	Paracetamol	1	0	0
32	2	1	Bara	Paramedic	0	0	0	0	0	0	0	1	1	1	0	Injection Site Pain	1	0	0	0	0	1	1	12- 24 H	3 D	0	0	0	0		0	0	0	0	0	0	0	0	0	0	0	0	0	0	0	0	0	0	0
39	2	1	Bara	Helper	0	0	0	0	0	0	0	1	1	1	0	Injection Site Pain Injection Site Tenderness	1	1	0	0	0	2	2	12- 24 H	4-7 D	0	0	0	0		0	0	0	0	0	0	0	0	0	0	0	0	0	0	0	0	0	0	0
44	2	1	Syangja	Paramedic	0	0	0	0	0	0	0	0	0	0	0	0	0	0	0	0	0	0	0	0	0	0	0	0	0	0	0	0	0	0	0	0	0	0	0	0	0	0	0	0	0	0	0	0	0
60	4	1	Syangja	Helper	1	1	0	0	0	0	0	0	0	0	0	0	0	0	0	0	0	0	0	0	0	0	0	0	0	0	0	0	0	0	0	0	0	0	0	0	0	0	0	0	0	0	0	0	0
50	3	2	Syangja	FCHV	0	0	0	0	0	0	0	0	0	0	0	0	0	0	0	0	0	0	0	0	0	0	0	0	0	0	0	0	0	0	0	0	0	0	0	0	0	0	0	0	0	0	0	0	0
55	3	2	Syangja	FCHV	1	0	0	0	1	0	0	1	2	0	1	0	0	0	0	0	0	2	2	0	0	Vomiting Drowsiness	0	0	0	0	1	0	0	0	0	1	0	0	0	0	0	Within few hours (<12 H)	<1 D	0	0	0	0	0	0
60	4	1	Syangja	Helper	0	0	0	0	0	0	0	1	2	0	1	0	0	0	0	0	0	1	1	0	0	Myalgia/Bodyache	0	0	1	0	0	0	0	0	0	0	0	0	0	0	0	Within few hours (<12 H)	<1 D	0	0	0	0	0	0
30	2	2	Syangja	Nurse	0	0	0	0	0	0	0	1	2	0	1	0	0	0	0	0	0	2	2	0	0	Fever Chills	1	1	0	0	0	0	0	0	0	0	0	0	0	0	0	Within few hours (<12 H)	<1 D	0	0	0	0	0	0
40	2	2	Syangja	FCHV	0	0	0	0	0	0	0	0	0	0	0	0	0	0	0	0	0	0	0	0	0	0	0	0	0	0	0	0	0	0	0	0	0	0	0	0	0	0	0	0	0	0	0	0	0
47	3	2	Syangja	Nurse	1	0	0	0	1	0	0	1	3	1	1	Injection Site Pain Injection Site Tenderness	1	1	0	0	0	4	4	Within few hours (<12H)	2 D	Fever Myalgia/Bodyache	1	0	1	0	0	0	0	0	0	0	0	0	0	0	0	Within few hours (<12 H)	2 Days	0	0	0	0	0	0
26	1	2	Syangja	Nurse	0	0	0	0	0	0	0	1	3	1	1	Injection Site Pain Injection Site Tenderness	1	1	0	0	0	3	3	12- 24 H	1 D	Drowsiness	0	0	0	0	1	0	0	0	0	0	0	0	0	0	0	Within few hours (<12 H)	<1 D	0	0	0	0	0	0
40	2	2	Syangja	FCHV	1	1	0	0	0	0	0	1	3	1	1	Injection Site Pain Injection Site Tenderness Injection Site Swelling	1	1	1	0	0	4	4	12- 24 H	>7 D	Fever	1	0	0	0	0	0	0	0	0	0	0	0	0	0	0	Within few hours (<12 H)	2 Days	0	1	Paracetamol	1	0	0
50	3	2	Syangja	FCHV	0	0	0	0	0	0	0	1	1	1	0	Injection Site Tenderness	0	1	0	0	0	1	1	Within few hours (<12H)	1 D	0	0	0	0		0	0	0	0	0	0	0	0	0	0	0	0	0	0	0	0	0	0	0
32	2	1	Syangja	Paramedic	0	0	0	0	0	0	0	1	1	1	0	Injection Site Pain Injection Site Tenderness	1	1	0	0	0	2	2	Within few hours (<12H)	1 D	0	0	0	0		0	0	0	0	0	0	0	0	0	0	0	0	0	0	0	0	0	0	0
25	1	2	Syangja	Nurse	0	0	0	0	0	0	0	1	3	1	1	Injection Site Pain Injection Site Tenderness	1	1	0	0	0	4	4	Within few hours (<12H)	2 D	Fever Headache	1	0	0	0	0	0	1	0	0	0	0	0	0	0	0	Within few hours (<12 H)	2 Days	1	1	Others	0	0	0
45	3	1	Rolpa	Paramedic	0	0	0	0	0	0	0	0	0	0	0	0	0	0	0	0	0	0	0	0	0	0	0	0	0	0	0	0	0	0	0	0	0	0	0	0	0	0	0	0	0	0	0	0	0
26	1	2	Rolpa	Nurse	0	0	0	0	0	0	0	1	3	1	1	Injection Site Pain	1	0	0	0	0	3	3	Within few hours (<12H)	1 D	Fever Chills	1	1	0	0	0	0	0	0	0	0	0	0	0	0	0	Within minutes (<1H)	<1 D	0	0	0	0	0	0
30	2	1	Rolpa	Paramedic	0	0	0	0	0	0	0	1	3	1	1	Injection Site Pain	1	0	0	0	0	2	2	Within few hours (<12H)	1 D	Fever	1	0	0	0	0	0	0	0	0	0	0	0	0	0	0	Within few hours (<12 H)	1 Day	0	0	0	0	0	0
31	2	1	Rolpa	Paramedic	0	0	0	0	0	0	0	0	0	0	0	0	0	0	0	0	0	0	0	0	0	0	0	0	0	0	0	0	0	0	0	0	0	0	0	0	0	0	0	0	0	0	0	0	0
40	2	1	Rolpa	Paramedic	0	0	0	0	0	0	0	0	0	0	0	0	0	0	0	0	0	0	0	0	0	0	0	0	0	0	0	0	0	0	0	0	0	0	0	0	0	0	0	0	0	0	0	0	0
20	1	1	Rolpa	Paramedic	0	0	0	0	0	0	0	1	2	0	1	0	0	0	0	0	0	1	1	0	0	Fever	1	0	0	0	0	0	0	0	0	0	0	0	0	0	0	Within few hours (<12 H)	1 Day	0	0	0	0	0	0
40	2	1	Rolpa	Paramedic	0	0	0	0	0	0	0	0	0	0	0	0	0	0	0	0	0	0	0	0	0	0	0	0	0	0	0	0	0	0	0	0	0	0	0	0	0	0	0	0	0	0	0	0	0
46	3	2	Rolpa	FCHV	0	0	0	0	0	0	0	0	0	0	0	0	0	0	0	0	0	0	0	0	0	0	0	0	0	0	0	0	0	0	0	0	0	0	0	0	0	0	0	0	0	0	0	0	0
51	3	1	Rolpa	Helper	1	0	1	0	0	0	0	1	1	1	0	Injection Site Pain Injection Site Tenderness	1	1	0	0	0	2	2	Within few hours (<12H)	3 D	0	0	0	0		0	0	0	0	0	0	0	0	0	0	0	0	0	0	0	0	0	0	0
32	2	1	Rolpa	Paramedic	0	0	0	0	0	0	0	1	3	1	1	Injection Site Pain Injection Site Tenderness	1	1	0	0	0	5	4	Within few hours (<12H)	3 D	Fever Myalgia/Bodyache Headache	1	0	1	0	0	0	1	0	0	0	0	0	0	0	0	Within few hours (<12 H)	2 Days	0	1	Paracetamol	1	0	0
36	2	2	Rolpa	Paramedic	0	0	0	0	0	0	0	1	2	0	1	0	0	0	0	0	0	1	1	0	0	Irritable Mood	0	0	0	0	0	0	0	0	0	0	0	0	0	1	0	Within few hours (<12 H)	2 Days	0	0	0	0	0	0
[truncated: 24 more columns]

## Sheet: Sheet1
AgeDistribution
15-29	1
30-44	2
45-59	3
60-75	4
Gender			Comorbidities					Hospital visit/hospitalizationsForSerious AEFI?					Anxiety Status		Categories of reactions
Male	1		Yes=1					No=0					No=0		1=1
Female	2		No=0					Yes=1					Yes=1		2=2
															3=3		COVID19 RT-PCR STATUS
															4=4		No=0
Type of Reactions			Did you develop any adverse reactions after taking Covishield vaccine?												5=5		Yes=1
Local=1			Yes=1												>5=6		Not tested=2
Systemic=2			No=0
Both=3															FourCategory		Reactions to any drugs or vaccine in the past?
			What type of reactions did you develop?					Leave from your job due to reactions following immunization?							0=0		No=0
			No=0					No=0							1=1		Yes=1
			Local=1					Yes=1							2=2		Can't remember=2
			Systemic=2												3=3
			Local Systemic/Both=3					Any medications for the reactions?							≥4=4
								No=0
								Yes=1
